# Supplementary material for: Identification of a Unique Genomic Region in Sweet Chestnut (Castanea sativa Mill.) That Controls Resistance to Asian Chestnut Gall Wasp Dryocosmus kuriphilus Yasumatsu
Source: Plants (Basel). 2024 May 14;13(10):1355. doi: 10.3390/plants13101355 (PMC11125237; doi:10.3390/plants13101355)
Supplement: Supplementary file 1 [file plants-13-01355-s001.zip]

Archive with 3 entries (3 files):
- Figure S1.pdf
- Gaudet_Data S1.xlsx
- Gaudet_Table S1.xlsx
