# Supplementary material for: Identification of a Unique Genomic Region in Sweet Chestnut (Castanea sativa Mill.) That Controls Resistance to Asian Chestnut Gall Wasp Dryocosmus kuriphilus Yasumatsu
Source: Plants (Basel). 2024 May 14;13(10):1355. doi: 10.3390/plants13101355 (PMC11125237; doi:10.3390/plants13101355)
Supplement: Supplementary file 1 [file plants-13-01355-s001.zip › Gaudet_Data S1.xlsx]

## Sheet: Cis-acting regulatoty elements
		EVM0012956	EVM0029768	EVM0006424	EVM0016517	EVM0016108	EVM0024765	EVM0013512	EVM0024094	EVM0004300	EVM0022418	EVM0030586	EVM0032729
		P450	P450	P450	P450	P450	P450	P450	UDPGT_2	UDPGT_2	RAC2	Uncharact	Uncharact
SNP within promoter		1	0	0	0	0	0	1	0	0	0	0	0
Factor or Site Name	Motif
-10PEHVPSBD	TATTCT	4	2	2	1	1	1	0	1	5	2	2	0	"-10 promoter element" found in the barley (H.v.) chloroplast psbD gene promoter; Involved in the expression of the plastid gene psbD which encodes a photosystem II reaction center chlorophyll-binding protein that is activated by blue, white or UV-A light;	Light responsive elements
2SSEEDPROTBANAPA	CAAACAC	1	0	1	1	0	0	0	0	0	0	2	0	Cis element of storage protein genes	Tissue/organel specific expression
-300CORE	TGTAAAG	1	0	0	0	1	1	0	0	1	0	1	0	"TGTAAAG core motif" in "-300 elements" of alpha-zein genes of maize; "-300 element core"; "prolamin box" by Vicente-Carbajosa et al. (Proc Natl Acad Sci USA 94:7685 (1997)); P-box; Binds with P-box binding factor (PBF); Binds with BPBF (Barley PBF); PBF is a DNA-binding protein of the DOF class of transcription factors	Miscellaneous
-300ELEMENT	TGHAAARK	4	1	1	3	5	2	1	0	3	2	1	0	Present upstream of the promoter from the B-hordein gene of barley and the alpha-gliadin, gamma-gliadin, and low molecular weight glutenin genes of wheat	Tissue/organel specific expression
5659BOXLELAT5659	GAAWTTGTGA	1	0	0	0	0	0	0	0	0	0	0	0	Regulation of ABA induced transcription	Phytohormone responsive elements
AACACOREOSGLUB1	AACAAAC	1	0	0	0	1	0	0	1	0	0	0	0	ACGT motif" found in GluB-1 gene in rice (O.s.); Required for endosperm-specific expression; Conserved in the 5'-flanking region of glutelin genes; Combination of GCN4, AACA and ACGT motifs was found sufficient to confer a detectable level of endosperm expression	Tissue/organel specific expression
ABRELATERD1	ACGTG	5	2	1	1	6	0	3	4	1	0	5	2	Respond to dehydration and dark induced senescence; ABRE-like sequence	Abiotic / biotic stress responsive elements
ABREOSRAB21	ACGTSSSC	2	0	1	0	0	0	0	0	0	0	0	0	Regulation of ABA induced transcription	Phytohormone responsive elements
ABRERATCAL	MACGYGB	3	0	0	0	4	0	1	1	1	1	3	1	ABA responsive present in upstream region of calcium responsive upregulated genes	Phytohormone responsive elements
ACGTABOX	TACGTA	2	0	2	0	0	0	0	2	2	0	0	2	A-Box, responsible for sugar repression	Sugar responsive
ACGTABREMOTIFA2OSEM	ACGTGKC	2	0	0	0	0	0	0	0	0	0	0	0	Regulation to ABA and drought	Abiotic / biotic stress responsive elements
ACGTATERD1	ACGT	14	6	6	2	12	8	14	10	4	2	8	8	Dehydration; Etiolation induced expression of erd1	Abiotic / biotic stress responsive elements
ACGTCBOX	GACGTC	0	2	0	0	0	0	0	0	0	2	0	0	“C-box” according to the nomenclature of ACGT elements	Abiotic / biotic stress responsive elements
ACGTOSGLUB1	GTACGTG	0	0	0	0	0	0	0	0	0	0	1	1	Required for endosperm specific expression	Tissue/organel specific expression
ACGTTBOX	AACGTT	2	0	0	0	2	0	2	0	0	0	0	0	“T-box” according to the nomenclature of ACGT elements (Zhu et al., 2014)	Abiotic / biotic stress responsive elements
AGCBOXNPGLB	AGCCGCC	2	0	0	0	0	0	0	0	0	0	0	1	"AGC box" repeated twice in a 61 bp enhancer element in tobacco (N.p.) class I beta-1,3-glucanase (GLB) gene; "GCC-box"; Binding sequence of Arabidopsis AtERFs; AtERF1,2 and 5 functioned as activators of GCC box-dependent transcription; AtERF3 and 4 acted as repressors; AtERF proteins are stress signal-response factors; EREBP2 binding site; Conserved in most PR-protein genes; Rice MAPK (BWMK1) ph…	Phytohormone responsive elements
AGMOTIFNTMYB2	AGATCCAA	0	0	0	0	0	0	0	0	1	0	0	0	AG-motif found at -114 of the promoter of NtMyb2 gene; NtMyb2 is a regulator of the tobacco retrotransposon Tto1 and the defence-related gene phenylalanine ammonia lyase (PAL), which are induced by various stress such as wounding or elicitor treatment; AGP1 (GATA-type zinc finger protein) binding site	Abiotic / biotic stress responsive elements
AMMORESIVDCRNIA1	CGAACTT	0	0	2	0	0	0	1	1	0	0	0	0	involved in the transcriptional expression of the nitrate reductase gene; Involved in Nia1 transcription repression	Miscellaneous
AMYBOX1	TAACARA	1	3	0	0	2	1	2	0	0	3	0	0	"amylase box"; Conserved sequence found in 5'-upstream region of alpha-amylase gene of rice, wheat, barley	Metabolism
AMYBOX2	TATCCAT	0	2	1	0	1	0	0	0	1	0	0	0	"amylase box"; "amylase element"; Conserved sequence found in 5'upstream region of alpha-amylase gene of rice, wheat, barley; "amylase box" (Huang et al. 1990); "amylase element" (Hwang et al., 1998)	Metabolism
ANAERO1CONSENSUS	AAACAAA	8	4	2	1	3	0	2	0	4	7	2	0	Anaerobic stress responsive motif (Tiwari et al., 2016)	Abiotic / biotic stress responsive elements
ANAERO2CONSENSUS	AGCAGC	0	0	0	0	1	1	0	0	0	0	1	1	Anaerobically induced transcription	Abiotic / biotic stress responsive elements
ANAERO3CONSENSUS	TCATCAC	1	0	0	0	0	2	0	2	0	0	1	0	One of 16 motifs found in silico in promoters of 13 anaerobic genes involved in the fermentative pathway ( MOHANTY et al., 2005)	Metabolism
ANAERO4CONSENSUS	GTTTHGCAA	0	0	0	1	0	0	0	0	0	0	0	0	One of 16 motifs found in silico in promoters of 13 anaerobic genes involved in the fermentative pathway ( MOHANTY et al., 2005)	Metabolism
ARFAT	TGTCTC	1	1	1	0	1	2	2	0	1	0	0	2	ARF (auxin response factor) binding site found in the promoters of primary/early auxin response genes of Arabidopsis thaliana (A.t.); AuxRE; See S000337; Binding site of Arabidopsis ARF1 (Auxin response factor1); Sequence found in NDE element in Soybean (G.m.) SAUR (Small Auxin-Up RNA) 15A gene promoter; Found in D1 or D4 element in Soybean (G.m.) GH3 promoter; This element was enriched in the 5'…	Phytohormone responsive elements
ARR1AT	NGATT	12	19	9	19	16	30	17	18	16	23	18	15	Involved in cytokinin responsiveness/ (Li et al., 2014; Prashant et al., 2012; Tiwari et al., 2016)	Phytohormone responsive elements
ASF1MOTIFCAMV	TGACG	0	1	0	1	0	1	2	5	2	1	0	2	Root specific regulatory element (Liu et al., 2015); are involved in transcriptional activation of several genes by biotic and abiotic stress; Light induced auxin and salicylic acid regulated as-1 motif (Tiwari et al., 2016)	Abiotic / biotic stress responsive elements
ATHB1ATCONSENSUS	CAATWATTG	0	0	0	0	0	2	0	0	0	0	0	0	Recognition sequence of Athb-1 protein which has a HD-Zip motif	Miscellaneous
ATHB2ATCONSENSUS	CAATSATTG	0	0	0	0	0	0	0	2	0	0	0	0	Recognition sequence of Arabidopsis Athb-2 protein; Athb-2 protein has a HD-Zip motif (homeodomain (HD) with a closely linked leucine zipper motif (Zip))	Miscellaneous
ATHB5ATCORE	CAATNATTG	0	0	0	0	0	2	0	2	0	0	0	0	Consensus binding sequence for Arabidopsis HDzip (Homeodomein-leucine zipper) protein	Miscellaneous
ATHB6COREAT	CAATTATTA	1	0	0	0	0	0	1	0	0	0	0	0	Consensus binding sequence for Arabidopsis (A.T.) homeodomain-leucine zipper protein, ATHB6; ATHB6 is a target of the protein phosphatase ABI1 and regulates hormone responses	Phytohormone responsive elements
AUXRETGA1GMGH3	TGACGTAA	0	0	0	0	0	1	0	0	0	0	0	0	TGA-box #1 in putative auxin-responsive element (AUXRE) of soybean (G.m.) GH3 promoter; Strong binding site for proteins in plant nuclear extracts;	Phytohormone responsive elements
BIHD1OS	TGTCA	7	8	15	4	4	6	14	7	2	3	3	7	Binding site for bell like homeodomain transcription factor in disease responses	Abiotic / biotic stress responsive elements
BOXIINTPATPB	ATAGAA	1	2	2	2	4	1	2	5	2	2	0	0	Box II motifs on some nonconsensus type plastid promoters	Tissue/organel specific expression
BOXIIPCCHS	ACGTGGC	1	0	0	0	0	0	0	0	0	0	0	0	Core of "Box II/G box" found in the parsley (P.c.) chs genes; Essential for light regulation (Terzaghi & Cashmore, 1995)	Light responsive elements
BOXLCOREDCPAL	ACCWWCC	2	0	1	1	0	1	0	2	0	0	3	0	Box-L-like, which interact with MYB transcription factor	Miscellaneous
BP5OSWX	CAACGTG	0	0	0	0	1	0	0	0	0	0	0	0	OsBP-5 (a MYC protein) binding site in Wx promoter	Miscellaneous
BS1EGCCR	AGCGGG	1	1	0	0	0	0	0	0	0	0	0	1	nuclear protein binding site required for vascular expression	Tissue/organel specific expression
CAATBOX1	CAAT	27	32	24	34	16	36	29	27	21	20	19	11	Transcription enhancer/ CAAT promoter consensus sequence	Conserved promoters motifs
CACGTGMOTIF	CACGTG	2	0	0	0	4	0	0	2	0	0	4	0	Phytochrome responsive elements	Light responsive elements
CACTFTPPCA1	YACT	29	33	26	31	43	27	27	32	31	33	35	28	Regulation for phosphoenol pyruvate carboxylase (ppcA1) (Yaun and Li, 2014); Ha et al., 2013; Mesophyll specific expression in C4 plants ( Tiwari et al., 2016)	Tissue/organel specific expression
CANBNNAPA	CNAACAC	2	0	2	1	1	1	0	1	0	1	3	1	Core of "(CA)n element" in storage protein genes in Brasica napus (B.n.); embryo- and endosperm-specific transcription of napin (storage protein) gene, napA; seed specificity; activator and repressor	Tissue/organel specific expression
CAREOSREP1	CAACTC	1	1	1	1	0	0	1	0	1	0	0	0	Gibberellin regulated proteinase expression (Tiwari et al., 2016)	Phytohormone responsive elements
CARGATCONSENSUS	CCWWWWWWGG	0	0	0	2	0	2	0	0	2	0	0	2	"CArG consensus" sequence found in the promoter of Arabidopsis (A.t.) SOC1 which is the MADS-box flowering-time gene; FLC is a component of the vernalization (low-temperature) pathway binds directly to this site and blocks transcriptional activation of SOC1 by CONSTANS (CO);	Responsive to homeotic factor
CARGCW8GAT	CWWWWWWWWG	6	12	8	10	2	4	6	6	4	4	2	0	Binding site of MADS domain protein AGL15	Responsive to homeotic factor
CARGNCAT	CCWWWWWWWWGG	0	2	0	0	0	0	0	2	0	0	0	0	Noncanonical motif found in the promoter region of DTA1 (AtGA2ox6)	Miscellaneous
CATATGGMSAUR	CATATG	2	2	4	2	2	2	0	0	0	2	0	0	Sequence found in NDE element in soybean (G.m.) SAUR (Small Auxin-Up RNA) 15A gene promoter; Involved in auxin responsiveness	Phytohormone responsive elements
CBFHV	RYCGAC	1	1	2	0	0	0	1	1	0	0	4	3	Roles in abiotic stress such as drought, cold responsive DRE (Tiwari et al., 2016)	Abiotic / biotic stress responsive elements
CCA1ATLHCB1	AAMAATCT	0	1	0	2	0	0	0	0	0	2	0	1	CCA1 binding site; CCA1 protein (myb-related transcription factor) interact with two imperfect repeats of AAMAATCT in Lhcb1*3 gene of Arabidopsis thaliana (A.t.); Related to regulation by phytochrome	Light responsive elements
CCAATBOX1	CCAAT	6	7	6	4	0	5	11	10	4	4	5	3	CAAT box found in the promoter elements of hsp (heat shock proteins); regulation to flowering ( Tiwari et al., 2016)	Abiotic / biotic stress responsive elements
CDA1ATCAB2	CAAAACGC	3	0	0	0	1	0	0	0	0	0	0	0	CDA-1 (CAB2 DET1-associated factor 1) binding site in DtRE (dark response element) f of chlorophyll a/b-binding protein2 (CAB2) gene in Arabidopsis	Light responsive elements
CEREGLUBOX2PSLEGA	TGAAAACT	3	0	0	0	2	0	0	0	0	0	0	0	cereal glutenin box" in pea legumin gene (legA); sequence homologous to the cereal glutenin gene control element ("-300element")	Tissue/organel specific expression
CGACGOSAMY3	CGACG	1	1	1	0	0	0	1	0	0	0	1	5	CGACG element found in the GC-rich regions of the rice (O.s.) Amy3D and Amy3E amylase genes, but not in Amy3E gene; May function as a coupling element for the G box element	Metabolism
CGCGBOXAT	VCGCGB	2	0	0	0	2	0	0	0	0	2	2	2	"CGCG box" recognized by AtSR1-6 (Arabidopsis thaliana signal-responsive genes); Multiple CGCG elements are found in promoters of many genes; Ca++/calmodulin binds to all AtSRs	Metabolism
CIACADIANLELHC	CAANNNNATC	2	2	2	1	1	3	1	1	1	2	0	1	Regulation of circadian rhythm	Miscellaneous
CPBCSPOR	TATTAG	1	5	2	0	1	2	2	0	2	5	0	0	Cytokinin regulated protein binding element	Phytohormone responsive elements
CRTDREHVCBF2	GTCGAC	0	0	0	0	0	0	0	0	0	0	2	0	Preferred sequence for AP2 transcriptional activator HvCBF2 of barley; "Core CRT/DRE motif"; HvCBF2 bound to a (G/a)(T/c)CGAC core motif (Xue, 2003); DNA binding is regulated by temperature	Abiotic / biotic stress responsive elements
CTRMCAMV35S	TCTCTCTCT	0	0	0	0	0	11	0	0	0	0	0	0	CT-rich motif (inverted GAGA) found in a 60-nucleotide region (S1) downstream of the transcription start site of the CaMV 35S RNA; Can enhance gene expression; Inverted GAGA	Conserved promoters motifs
CURECORECR	GTAC	6	6	6	12	16	6	8	10	8	2	10	14	Oxygen deficiency responsive gene expression through copper-sensing signal transduction pathway (Tiwari et al., 2016)	Abiotic / biotic stress responsive elements
DOFCOREZM	AAAG	22	29	19	29	31	33	30	35	42	28	30	25	Core site required for binding of Dof proteins in maize (Z.m.); Dof proteins are DNA binding proteins, with presumably only one zinc finger, and are unique to plants; Four cDNAs encoding Dof proteins, Dof1, Dof2, Dof3 and PBF, have been isolated from maize; PBF is an endosperm specific Dof protein that binds to prolamin box; Maize Dof1 enhances transcription from the promoters of both cytosolic o…	Miscellaneous
DPBFCOREDCDC3	ACACNNG	3	5	4	0	2	1	7	0	2	0	6	5	ABA inducible bZIP transcription factor DPBF-1 & 2 binding site (Tiwari et al., 2016)	Abiotic / biotic stress responsive elements
DRE2COREZMRAB17	ACCGAC	0	0	2	0	0	0	1	0	0	0	0	2	Regulation to ABA and drought	Abiotic / biotic stress responsive elements
DRECRTCOREAT	RCCGAC	1	0	2	0	0	0	1	0	0	0	1	2	Responsive to drought (Mittal et al., 2018)	Abiotic / biotic stress responsive elements
E2FCONSENSUS	WTTSSCSS	0	0	2	2	0	0	0	0	0	1	0	1	E2F consensus sequence of all different E2F-DP-binding motifs	Miscellaneous
EBOXBNNAPA	CANNTG	16	16	32	24	10	16	18	16	16	4	20	6	E-box of napA storage-protein gene of Brassica napus (B.n.); This sequence is also known as RRE (R response element)(Hartmann et al., 2005)	Metabolism
EECCRCAH1	GANTTNC	4	5	2	6	2	3	3	6	4	2	3	2	Periplasmic carbonic anyhydrase enhancer	Miscellaneous
ELRECOREPCRP1	TTGACC	1	1	2	1	0	0	0	0	2	0	0	1	Elicitor responsive element ( Srivastava et al., 2014)	Abiotic / biotic stress responsive elements
EMHVCHORD	TGTAAAGT	1	0	0	0	0	0	0	0	1	0	1	0	Endosperm motif (EM)" found in the promoter of barley (H.v.) c-hordein gene; Involved in the nitrogen response of c-hordein promoter	Tissue/organel specific expression
ERELEE4	AWTTCAAA	3	2	0	0	2	2	1	1	1	1	0	0	ERE (ethylene responsive element) of tomato (L.e.) E4 and carnation GST1 genes; GST1 is related to senescence; Found in the 5'-LTR region of TLC1.1 retrotransposon family in Lycopersicon chilense (Tapia et al.); ERE motifs mediate ethylene-induced activation of the U3 promoter region	Phytohormone responsive elements
EVENINGAT	AAAATATCT	1	1	0	1	0	1	0	1	0	0	0	0	Evening element found 46 times in the promoters of 31 cycling genes in Arabidopsis thaliana (Harmer et al. 2000); Required for circadian control of gene expression; "EE (evening element) motif"; Also found in the promoter of the Solanum melongena gene encoding cysteine protease, and identified as cis-element for its circadian regulation (Rawat et al. 2005)	Miscellaneous
GADOWNAT	ACGTGTC	1	0	0	0	0	0	0	0	0	0	0	0	Germination and GA related	Tissue/organel specific expression
GAGA8HVBKN3	GAGAGAGAGAGAGAGA	0	0	0	0	0	8	0	0	0	0	0	0	GA octodinucleotide repeat found in intron IV of the barley (H.v.) gene Bkn3; Binding site for GAGA-binding factor BBR	Miscellaneous
GAGAGMGSA1	GAGAGAGAGAGAGAGAGA	0	0	0	0	0	7	0	0	0	0	0	0	GAGA element found in the promoter of the heme and chlorophyll synthesis gene Gsa1 in soybean (G.m.); GAGA binding protein (GBP) binds to (GA)n/(CT)n DNA	Miscellaneous
GARE2OSREP1	TAACGTA	1	0	0	0	0	0	0	0	0	0	0	0	Gibberelline responsive element	Phytohormone responsive elements
GAREAT	TAACAAR	1	4	1	0	2	1	2	1	0	3	0	0	GARE/GA-responsive element	Phytohormone responsive elements
GATABOX	GATA	15	21	25	19	18	15	23	22	17	24	12	12	Play role in light regulation and tissue specific expression (Gilmartin et al., 1990; Tiwari et al., 2016)	Light responsive elements
GCCCORE	GCCGCC	3	0	0	0	0	0	0	0	0	0	0	2	Core of GCC-box found in many pathogen-responsive genes such as PDF1.2, Thi2.1, and PR4; Has been shown to function as ethylene-responsive element; Appears to play important roles in regulating jasmonate-responsive gene expression; Tomato Pti4 (ERF) regulates defence-related gene expression via GCC box and non-GCC box cis elements (Myb1 (GTTAGTT) and G-box(CACGTG))	Abiotic / biotic stress responsive elements
GCN4OSGLUB1	TGAGTCA	0	0	0	0	0	1	0	0	0	0	1	0	GCN4 motif found in GluB-1 gene in rice (O.s.); Required for endosperm-specific expression; AACA and ACGT motifs was found sufficient to confer a detectable level of endosperm expression; This motif is the recognition site for a basic leucine zipper transcription factor that belongs to the group of maize Opaque-2 (O2)-like proteins; Although all the RISBZ proteins are able to interact with the GC…	Tissue/organel specific expression
GMHDLGMVSPB	CATTAATTAG	0	1	1	0	0	0	0	0	0	0	0	0	Binding site of the soybean homeodomein leucine zipper proteins (GmHdl56, GmHdl57); Found in the phosphate response domain of the soybean VspB promoter; Located between -536 and -527; VspB encodes vacuolar glycoprotein acid phosphatase that serve as vegetative storage protein	Responsive to homeotic factor
GT1CONSENSUS	GRWAAW	20	19	15	26	23	18	20	12	26	28	18	12	Consensus GT-1 binding site in many light-regulated genes, e.g., RBCS from many species, PHYA from oat and rice, spinach RCA and PETA, and bean CHS15	Light responsive elements
GT1CORE	GGTTAA	1	0	2	1	1	0	1	1	1	0	2	0	Critical factor for GT1 binding box II	Light responsive elements
GT1GMSCAM4	GAAAAA	9	5	3	8	14	8	8	2	3	8	3	3	GT-1 motif involved in salinity and pathogen stresses (Prashant et al., 2012; Tiwari et al., 2016)	Abiotic / biotic stress responsive elements
GT1MOTIFPSRBCS	KWGTGRWAAWRW	0	0	0	1	0	1	1	0	0	0	0	0	GT-1 motif; "Consensus sequence of rbcS BOX II, III, II', III'"; "GT-1 box"; 5' upstream region (-151) of pea (P.s.) rbcS gene; binding with trans factor GT-1 (Villain et al., 1996);	Light responsive elements
GTGANTG10	GTGA	20	10	13	16	15	13	18	13	11	9	21	12	GTGA motif in late pollen gene g10 promoter	Tissue/organel specific expression
HDZIP2ATATHB2	TAATMATTA	0	0	1	0	0	1	0	0	0	0	0	0	Binding site of the Arabidopsis (A.T.) homeobox gene (ATHB-2) found in its own promoter; Located between -72 and -80; Similar to the HD-ZIP-2 binding consensus sequence; ATHB-2 is regulated by light signals which function as a negative autoregulator of its own gene	Responsive to homeotic factor
HEXAMERATH4	CCGTCG	0	0	1	0	0	0	0	0	0	0	0	3	Hexamer motif involved in mersitem development, and histone regulation	Tissue/organel specific expression
HEXAT	TGACGTGG	0	0	0	0	0	0	1	1	0	0	0	0	Hex motif; Binding site of Arabidopsis (A.t.) bZIP protein TGA1 and G box binding factor GBF1; TGA1 and members of the GBF family differ in their DNA binding properties; G-Box-like element	Miscellaneous
HEXMOTIFTAH3H4	ACGTCA	0	1	0	0	0	1	1	1	0	1	0	0	Leucine zipper motif, expressed in meristem	Tissue/organel specific expression
IBOX	GATAAG	2	3	1	0	1	0	3	2	2	3	0	2	"I box"; "I-box"; Conserved sequence upstream of light-regulated genes; Sequence found in the promoter region of rbcS of tomato and Arabidopsis; I box (Giuliano et al. 1988); Binding site of LeMYB1, that is a member of a novel class of myb-like proteins; LeMYBI act as a transcriptional activator	Light responsive elements
IBOXCORE	GATAA	8	8	6	5	5	2	7	9	7	15	4	7	I-box conserved sequence upstream to the light regulated genes (Tiwari et al., 2016)	Light responsive elements
IBOXCORENT	GATAAGR	2	3	1	0	1	0	0	0	0	1	0	1	"I-box core motif" in the CAMs (conserved DNA modular arrays) associated with light-responsive promoter regions	Light responsive elements
INRNTPSADB	YTCANTYY	6	5	4	8	4	3	7	1	10	3	3	1	Inr motif responsible for TATA independent initiation of transcription (Tiwari et al., 2016)	Conserved promoters motifs
INTRONLOWER	TGCAGG	1	0	0	0	0	0	1	0	0	0	1	0	Plant intron lower sequence, intron-exon splice junctions.	Miscellaneous
IRO2OS	CACGTGG	0	0	0	0	2	0	0	1	0	0	0	0	OsIRO2-binding core sequence; "G-box plus G"; Transcription factor OsIRO2 is induced exclusively by Fe deficiency	Abiotic / biotic stress responsive elements
L1BOXATPDF1	TAAATGYA	0	0	0	0	0	1	1	0	0	1	1	0	HDZip and epidermal layer specific MYB binding site	Responsive to homeotic factor
LEAFYATAG	CCAATGT	0	2	0	0	0	0	1	0	0	0	0	0	Target sequence of LEAFY in the intron of AGAMOUS gene in Arabidopsis; See Lohmann et al. Cell 105:793-803 (2003)	Responsive to homeotic factor
LECPLEACS2	TAAAATAT	1	0	1	0	0	1	2	0	1	3	1	0	Core element in LeCp (tomato Cys protease) binding cis-element (from -715 to -675) in LeAcs2 gene	Abiotic / biotic stress responsive elements
LTRE1HVBLT49	CCGAAA	0	1	0	0	0	0	1	1	0	1	1	3	Low temperature responsive element	Abiotic / biotic stress responsive elements
LTRECOREATCOR15	CCGAC	1	0	3	0	0	0	1	0	0	0	1	2	Temperature stress response/ ERF binding element (Ahmadi et al., 2018)	Abiotic / biotic stress responsive elements
MARABOX1	AATAAAYAAA	0	0	3	0	0	0	0	0	0	0	0	0	“A-box” found in SAR(scaffold attachment region; or matrix attachment region, MAR)	Miscellaneous
MARARS	WTTTATRTTTW	1	0	0	0	0	0	0	0	0	1	0	0	"ARS element"; Motif found in SAR (MAR)	Miscellaneous
MARTBOX	TTWTWTTWTT	12	4	23	5	23	5	22	3	4	34	0	0	T-Box; Motif found in SAR (scaffold attachment region; or matrix attachment region, MAR)	Miscellaneous
MYB1AT	WAACCA	5	3	3	1	2	6	6	2	3	1	3	1	MYB recognition site in the promoters of the dehydrationresponsive genes, regulation to ABA and drought (Tiwari et al., 2016)	Abiotic / biotic stress responsive elements
MYB1LEPR	GTTAGTT	0	1	2	2	0	0	0	1	0	0	0	0	Tomato Pti4(ERF) regulates defence-related gene expression via GCC box and non-GCC box cis elements (Myb1(GTTAGTT), G box (CACGTG)	Abiotic / biotic stress responsive elements
MYB26PS	TAACTG	0	0	0	0	0	0	0	0	0	0	1	0	Myb26 binding site; Myb26 recognizes the c-Myb and P-box-like binding sites representing cis-elements in the promoter regions of several phenylpropanoid biosynthetic genes; Identical to P-box in maize, and to Myb305 binding site in snapdragon	Metabolisme
MYB2AT	TAACTG	1	1	1	1	0	0	2	2	0	0	0	0	MYB binding site for regulation to drought	Abiotic / biotic stress responsive elements
MYB2CONSENSUSAT	YAACKG	1	2	3	4	0	0	3	4	0	0	1	0	Regulation to ABA and drought;	Abiotic / biotic stress responsive elements
MYBATRD22	CTAACCA	0	1	0	0	0	0	0	0	1	0	0	1	Dehydration-responsive gene; ABA induction, water stress	Abiotic / biotic stress responsive elements
MYBCORE	CNGTTR	1	2	6	6	1	0	5	5	1	0	2	3	Regulation to ABA and drought	Abiotic / biotic stress responsive elements
MYBCOREATCYCB1	AACGG	1	2	1	1	0	2	0	2	0	0	2	1	"Myb core" in the 18 bp sequence which is able to activate reporter gene without leading to M-phase-specific expression, found in the promoter of Arabidopsis thaliana cyclin B1:1 gene; the 18 bp sequence share homology with a sequence found in the N. sylvestris cyclin B1 promoter (Trehin et al., 1999)	Miscellaneous
MYBGAHV	TAACAAA	1	3	0	0	2	1	2	0	0	3	0	0	GA-inducible MYB protein binding site	Phytohormone responsive elements
MYBPLANT	MACCWAMC	1	0	2	0	0	1	0	1	0	0	2	0	Essential for MYBF1 in activating genes involved in phenylpropanoid pathway	Metabolisme
MYBPZM	CCWACC	5	0	1	2	0	1	0	2	2	0	2	1	Core of consensus maize P (myb homolog) binding site; W=A/T; 6 bp core; Maize P gene specifies red pigmentation of kernel pericarp, cob, and other floral organs; P binds to A1 gene, but not Bz1 gene; Maize C1 (myb homolog) activates both A1 and Bz1 genes (Grotewold et al. 1994)	Miscellaneous
MYBST1	GGATA	2	5	6	1	4	2	8	5	2	5	3	4	Core motif of MybSt1 (a potato MYB homolog) binding site	Miscellaneous
MYCATERD1	CATGTG	3	2	7	2	0	1	3	0	3	0	3	1	MYC recognition sequence (from -466 to -461) necessary for expression of erd1 (early responsive to dehydration) in dehydrated Arabidopsis; NAC protein bound specifically to the CATGTG motif (Tran et al., 2004)); NAC protein bound specifically to the CATGTG motif (Tran et al., 2004)	Abiotic / biotic stress responsive elements
MYCATRD22	CACATG	3	2	7	2	0	1	3	0	3	0	3	1	MYC2 binding site; Dehydration-responsive gene; ABA induction, water stress	Abiotic / biotic stress responsive elements
MYCCONSENSUSAT	CANNTG	16	16	32	24	10	16	18	16	16	4	20	6	MYC recognition site found in the promoters of the dehydration-responsive gene rd22 and many other genes in Arabidopsis; Binding site of ATMYC2 (previously known as rd22BP1); MYC recognition sequence in CBF3 promoter; Binding site of ICE1 (inducer of CBF expression 1) that regulates the transcription of CBF/DREB1 genes in the cold in Arabidopsis; ICE1 (Chinnusamy et al., 2004);) This sequence is …	Abiotic / biotic stress responsive elements
NAPINMOTIFBN	TACACAT	2	0	0	1	0	0	1	0	2	0	1	0	Sequence found in 5' upstream region (-6, -95, -188) of napin (2S albumin) gene in Brassica napus (B.n.); Interact with a protein present in crude nuclear extracts from developing B. napus seeds	Tissue/organel specific expression
NODCON1GM	AAAGAT	0	4	1	3	0	5	1	2	4	1	2	1	One of two putative nodulin consensus sequences	Miscellaneous
NODCON2GM	CTCTT	5	4	4	3	7	5	2	3	6	3	7	12	One of two putative nodulin consensus sequences	Miscellaneous
NRRBNEXTA	TAGTGGAT	0	0	0	0	0	1	0	0	0	0	0	0	"NRR (negative regulatory region)" in promoter region of Brassica napus (B.n.) extA extensin gene; Removal of this region leads to expression in all tissues within the stem internode, petiole and root;	Tissue/organel specific expression
NTBBF1ARROLB	ACTTTA	1	1	1	4	4	0	2	4	6	5	1	1	NtBBF1(Dof protein from tobacco) binding site in Agrobacterium rhizogenes (A.r.) rolB gene; Found in regulatory domain B (-341 to -306); Required for tissue-specific expression and auxin induction	Tissue/organel specific expression
OPAQUE2ZMB32	GATGAYRTGG	0	0	0	0	0	0	1	1	0	0	0	0	opaque-2 binding site of maize (Z.m.) b-32 (type I ribosome-inactivating protein gene; O2; O2S; O2S and GARE form a gibberellin response complex (GARC)(Rogers and Rogers, 1992)	Miscellaneous
OSE1ROOTNODULE	AAAGAT	0	4	1	3	0	5	1	2	4	1	2	1	One of the consensus sequence motifs of organ-specific elements (OSE) characteristic of the promoters activated in infected cells of root nodules	Tissue/organel specific expression
OSE2ROOTNODULE	CTCTT	5	4	4	3	7	5	2	3	6	3	7	12	One of the consensus sequence motifs of organ-specific elements (OSE) characteristic of the promoters activated in infected cells of root nodules	Tissue/organel specific expression
P1BS	GNATATNC	0	4	0	0	0	0	6	0	0	0	0	0	PHR1-binding sequence found in the upstream regions of phosphate starvation responsive genes from several plant species	Metabolisme
PE2FNTRNR1A	ATTCGCGC	0	0	0	0	0	0	0	0	0	1	0	0	pE2F (proximal E2F elemen) at -143bp of tobacco (N.t.) RNR1a promoter; E2F factors involved in gene induction at the G1/S transition of the cell cycle; Important for regulating specific RNR1a (ribonucleotide reductase large subunit) gene expression in response to UV-C irradiation	Abiotic / biotic stress responsive elements
POLASIG1	AATAAA	9	7	12	9	11	7	4	9	14	11	1	1	PolyA signal"; poly A signal found in legA gene of pea, rice alpha-amylase. Near upstream elements (NUE) in Arabidopsis (Loke et al. 2005)	Miscellaneous
POLASIG2	AATTAAA	0	2	3	2	2	3	4	2	3	8	1	0	Putative polyadenylation signal found in α-amylase gene	Miscellaneous
POLASIG3	AATAAT	8	9	10	6	5	12	3	9	3	8	2	1	Putative polyadenylation signals	Miscellaneous
POLLEN1LELAT52	AGAAA	9	15	12	16	19	12	16	16	18	8	13	10	One of two co-dependent regulatory elements responsible for pollen specific activation of tomato (L.e.) lat52 gene; Found at -72 to -68 region; AGAAA and TCCACCATA (S000246) are required for pollen specific expression; Also found in the promoter of tomato endo-beta-mannanase gene (LeMAN5) gene (Filichkin et al. 2004)	Tissue/organel specific expression
PREATPRODH	ACTCAT	1	0	4	1	0	0	2	1	1	1	3	0	Cis acting element for proline and hypo-osmolarity responsive expression (Satoh et al., 2002)	Miscellaneous
PRECONSCRHSP70A	SCGAYNRNNNNNNNNNNNNNNNHD	0	0	1	0	0	1	1	1	0	0	1	3	PRE (plastid response element) in the promoters of HSP70A in Chlamydomonas	Miscellaneous
PROLAMINBOXOSGLUB1	TGCAAAG	0	0	0	0	0	0	0	0	1	2	0	0	Involved in quantitative regulation of the GluB-1 gene (Wu et al., 2000)	Miscellaneous
PROXBBNNAPA	CAAACACC	0	0	1	0	0	0	0	0	0	0	0	0	prox B (proximal portion of B-box) found in napA gene of Brassica napus (B.n.); CA-rich sequence; Found between -130 and -124; Required for seed specific expression and ABA responsiveness; dist B ABRE mediated transactivation by ABI3 adn ABI3-dependent response to ABA; a tetramer of the composite RY/G complex mediated only ABA-independent transactivation by ABI3; B2 domain of ABI3 is necessary fo…	Tissue/organel specific expression
PYRIMIDINEBOXHVEPB1	TTTTTTCC	0	0	0	1	0	0	0	0	0	4	0	0	Responsive to ABA (Li et al., 2014)	Tissue/organel specific expression
PYRIMIDINEBOXOSRAMY1A	CCTTTT	1	0	0	1	1	2	2	1	2	0	2	3	Pyrimidine box found in rice (O.s.) alpha-amylase (RAmy1A) gene; Gibberellin-respons cis-element of GARE and pyrimidine box are partially involved in sugar repression; Found in the promoter of barley alpha-amylase (Amy2/32b) gene which is induced in the aleurone layers in response to GA; BPBF protein binds specifically to this site	Phytohormone responsive elements
QARBNEXTA	AACGTGT	1	0	0	0	0	0	1	0	1	0	0	0	"QAR (quantitative activator region)" in promoter region of Brassica napus (B.n.) extA extensin gene; Involved in wound and tensile stress response	Abiotic / biotic stress responsive elements
QELEMENTZMZM13	AGGTCA	1	1	1	0	0	0	0	0	0	0	1	0	"Q(quantitative)-element" in maize (Z.m.) ZM13 gene promoter; Found at -107 to -102; Involved in expression enhancing activity; ZM13 is a maize homolog of tomato LAT52 gene; ZM13 is a pollen-specific maize gene	Tissue/organel specific expression
RAV1AAT	CAACA	3	6	7	6	4	5	7	5	4	5	3	8	Binding consensus sequence of Arabidopsis (A.t.) transcription factor, RAV1; RAV1 specifically binds to DNA with bipartite sequence motifs of RAV1-A (CAACA) and RAV1-B (CACCTG); RAV1 protein contain AP2-like and B3-like domains; The AP2-like and B3-like domains recognize the CAACA and CACCTG motifs, respectively; The expression level of RAV1 were relatively high in rosette leaves and roots.	Tissue/organel specific expression
RAV1BAT	CACCTG	0	0	1	1	0	0	1	0	0	0	1	0	Binding consensus sequence of Arabidopsis (A.t.) transcription factor, RAV1; RAV1 specifically binds to DNA with bipartite sequence motifs of RAV1-A (CAACA) and RAV1-B (CACCTG); RAV1 protein contain AP2-like and B3-like domains; The AP2-like and B3-like domains recognize the CAACA and CACCTG motifs, respectively; The expression level of RAV1 were relatively high in rosette leaves and roots.	Tissue/organel specific expression
RBCSCONSENSUS	AATCCAA	1	1	0	0	0	0	1	0	0	2	0	1	"rbcS general consensus sequence"; AATCCAA or AATCCAAC	Miscellaneous
REALPHALGLHCB21	AACCAA	2	3	2	0	2	5	3	4	2	1	2	0	Required for phytochrome regulation and etiolation signaling	Miscellaneous
REBETALGLHCB21	CGGATA	0	1	0	0	0	0	1	0	0	0	0	0	Role in phytochrome regulation (Zolotarov and Str ̈ omvik, 2015)	Miscellaneous
RHERPATEXPA7	KCACGW	2	2	1	1	5	0	3	2	0	0	5	3	Root specific regulatory elements (Liu et al., 2015; Tiwari et al., 2016)	Tissue/organel specific expression
ROOTMOTIFTAPOX1	ATATT	7	20	24	12	13	27	15	7	13	32	10	0	Root specific regulatory elements	Tissue/organel specific expression
RYREPEATBNNAPA	CATGCA	3	6	0	1	2	0	2	0	0	0	6	0	"RY repeat" found in RY/G box (the complex containing the two RY repeats and the G-box) of napA gene in Brassica napus (B.n.); Found between -78 and -50; Required for seed specific expression; dist B ABRE mediated transactivation by ABI3 adn ABI3-dependent response to ABA; a tetramer of the composite RY/G complex mediated only ABA-independent transactivation by ABI3; B2 domain of ABI3 is necessar…	Tissue/organel specific expression
RYREPEATGMGY2	CATGCAT	0	3	0	1	0	0	1	0	0	0	1	0	RY repeat motif	Tissue/organel specific expression
RYREPEATLEGUMINBOX	CATGCAY	2	5	0	1	1	0	2	0	0	0	3	0	RY motif involved as seed storage protein	Tissue/organel specific expression
S1FBOXSORPS1L21	ATGGTA	0	3	1	1	1	0	1	5	1	0	1	1	S1F box" conserved both in spinach (S.o.) RPS1 and RPL21 genes encoding the plastid ribosomal protein S1 and L21, respectively; Negative element; Might play a role in downregulating RPS1 and RPL21 promoter activity (Lagrange et al., 1993)	Miscellaneous
S1FSORPL21	ATGGTATT	0	1	0	0	0	0	0	0	1	0	0	0	S1F box" conserved both in spinach (S.o.) RPS1 and RPL21 genes encoding the plastid ribosomal protein S1 and L21, respectively; Negative element; Might play a role in downregulating RPS1 and RPL21 promoter activity (Lagrange et al., 1993)	Miscellaneous
S2FSORPL21	CCATACATT	0	0	1	0	0	0	0	0	0	0	0	0	"S2F binding site" ("S2 site") in spinach RPL21 gene encoding the plastid ribosomal protein L21; S2 site (CATACAWW) is conserved in promoter region of many nuclear genes encoding plastid proteins; Leaf-specific, light-independent regulatory element; S2 site is related to but different from the light-responsive GT-1 binding site (Lagrange et al., 1997)	Miscellaneous
SEBFCONSSTPR10A	YTGTCWC	3	2	1	0	1	2	2	1	2	1	0	2	Binding site of the potato silencing element binding factor (SEBF) gene found in promoter of pathogenesis-related gene (PR-10a); Located between -45 and -39; Similar to the auxin response element	Phytohormone responsive elements
SEF1MOTIF	ATATTTAWW	0	1	3	0	1	1	1	0	3	2	0	0	“SEF1 (soybean embryo factor 1)” binding motif	Tissue/organel specific expression
SEF3MOTIFGM	AACCCA	3	0	4	1	1	0	1	1	0	1	1	0	SEF3 binding site"; Soybean (G.m.) consensus sequence found in the 5' upstream region of beta-conglycinin (7S globulin) gene; AACCCA(-27bp-)AACCCA; SEF=soybean embryo factor; SEF2; SEF3; SEF4	Tissue/organel specific expression
SEF4MOTIFGM7S	RTTTTTR	12	8	6	7	8	8	7	8	8	18	2	1	SEF4 binding site"; Soybean (G.m.) consensus sequence found in 5'upstream region (-199) of beta-conglycinin (7S globulin) gene (Gmg17.1); "Binding with SEF4 (soybean embryo factor 4)	Tissue/organel specific expression
SITEIIATCYTC	TGGGCY	2	2	0	0	1	0	1	1	0	3	6	0	Site II element found in the promoter regions of cytochrome genes, which interact with a TCP-domain transcription factor	Miscellaneous
SORLIP1AT	GCCAC	4	2	5	3	0	2	3	4	1	1	1	2	One of "Sequences Over-Represented in Light-Induced Promoters (SORLIPs) in Arabidopsis; Computationally identified phyA-induced motifs; SORLIP 1 is most over-represented, and most statistically singnificant; Over-represented in light-induced cotyledon and root common genes and root-specific genes (Jiao et al. 2005)	Light responsive elements
SORLIP2AT	GGGCC	0	2	0	1	1	4	1	1	0	2	3	1	Sequences Over-Represented in Light-Induced Promoters. Computationally identified phyA-induced DE motifs	Light responsive elements
SORLIP3AT	CTCAAGTGA	1	0	0	0	0	0	0	0	0	0	0	0	Sequences Over-Represented in Light-Induced Promoters. Computationally identified phyA-induced DE motifs	Light responsive elements
SORLREP3AT	TGTATATAT	0	0	0	1	0	0	0	0	0	0	0	0	Sequences Over-Represented in Light-Induced Promoters. Computationally identified phyA-induced DE motifs	Light responsive elements
SP8BFIBSP8BIB	TACTATT	2	0	0	0	3	1	2	1	1	1	1	1	One of SPBF binding site (SP8b); Found at -330, -220, and -200 of gSPO-B1 (sporamin) gene, and also at -80 of gB-Amy (beta-amylase) gene; SP8BF recognizes both SP8a and SP8b sequences; SP8BF activity is also found in tobacco; "SP8b" found in the 5' upstream region of three differnt genes coding for sporamin and beta-amylase; Binding site of SPF1; SPF1 also binds to the SP8b	Miscellaneous
SREATMSD	TTATCC	0	4	3	1	0	0	3	2	0	3	0	2	Sugar repressive element (SRE) growth regulation, dormancy (Zolotarov and Str ̈ omvik, 2015)	Sugar responsive
SURE1STPAT21	AATAGAAAA	0	0	0	0	1	0	0	0	0	0	0	0	Sucrose Responsive Element (SURE); A motif conserved among genes regulated by sucrose; Found between -184 and -156 bp in the patatin (a major tuber protein) gene promoter of potato (S.t.)	Sugar responsive
SURE2STPAT21	AATACTAAT	0	1	1	0	0	0	0	0	0	0	0	0	Sucrose Responsive Element 2 (SURE2); A motif conserved among genes regulated by sucrose; Found between -184 and -156 bp in the patatin (a major tuber protein) gene promoter of potato (S.t.)	Sugar responsive
SURECOREATSULTR11	GAGAC	1	3	1	1	3	3	4	2	2	0	1	5	Core of sulfur-responsive element (SURE) found in the promoter of SULTR1;1 high-affinity sulfate transporter gene in Arabidopsis; SURE contains auxin response factor (ARF) binding sequence (GAGACA), and this core sequence is a part of it; this core seq is involved in -S response; Beware of other SURE (sucrose responsive element) !	Miscellaneous
SV40COREENHAN	GTGGWWHG	0	0	0	0	0	0	0	0	1	0	0	0	SV40 core enhancer	Conserved promoters motifs
T/GBOXATPIN2	AACGTG	1	1	0	0	1	0	2	0	1	0	0	1	"T/G-box" found in tomato proteinase inhibitor II (pin2) and leucine aminopeptidase (LAP) genes; Involved in jasmonate (JA) induction of these genes; bHLH-Leu zipper JAMYC2 and JAMYC10 proteins specifically recognaize this motif (Boter et al., 2004)	Miscellaneous
TAAAGSTKST1	TAAAG	3	3	6	5	9	4	5	9	15	8	8	4	TAAAG motif found in promoter of Solanum tuberosum (S.t.) KST1; Target site for trans-acting StDof1 protein controlling guard cell-specific gene expression; KST1 gene encodes a K+ influx channel of guard cells	Tissue/organel specific expression
TATABOX2	TATAAAT	1	1	1	1	2	5	1	1	4	2	0	0	TATA, phaseolin	Conserved promoters motifs
TATABOX3	TATTAAT	0	1	0	0	1	3	0	1	0	6	0	0	TATA box from sweet potato sporamin A gene (Tiwari et al., 2016)	Conserved promoters motifs
TATABOX4	TATATAA	3	0	1	0	0	5	3	2	4	2	1	1	TATA box found in the 5’upstream region of sweet potato sporamin A gene ( Tiwari et al., 2016)	Conserved promoters motifs
TATABOX5	TTATTT	10	8	12	10	14	11	10	8	10	13	3	0	TATA box found in the 5’upstream region of pea (Pisum sativum) glutamine synthetase gene	Conserved promoters motifs
TATABOXOSPAL	TATTTAA	1	2	3	0	4	2	1	0	3	3	1	0	Binding site for OsTBP2, found in the promoter of rice pal gene encoding phenylalanine ammonia-lyase; OsTFIIB stimulated the DNA binding and bending activities of OsTBP2 and synergistically enhanced OsTBP2-mediated transcription from the pal promoter	Miscellaneous
TATAPVTRNALEU	TTTATATA	2	0	1	0	0	3	1	2	3	0	0	1	TATA-like motif	Conserved promoters motifs
TATCCACHVAL21	TATCCAC	0	0	2	0	1	0	2	1	1	0	0	0	"TATCCAC box" is a part of the conserved cis-acting response complex (GARC) that most often contain three sequence motifs, the TAACAAA box, or GA-responsive element (GARE); the pyrimidine box, CCTTTT; and the TATCCAC box, which are necessary for a full GA response	Phytohormone responsive elements
TATCCAOSAMY	TATCCA	1	3	3	1	4	0	2	2	2	2	0	1	"TATCCA" element found in alpha-amylase promoters of rice (O.s.) at positions ca.90 to 150bp upstream of the transcription start sites; Binding sites of OsMYBS1, OsMYBS2 and OsMYBS3 which mediate sugar and hormone regulation of alpha-amylase gene expression	Sugar responsive
TATCCAYMOTIFOSRAMY3D	TATCCAY	0	2	3	0	2	0	2	1	2	0	0	0	"TATCCAY motif" found in rice (O.s.) RAmy3D alpha-amylase gene promoter; Y=T/C; a GATA motif as its antisense sequence; TATCCAY motif and G motif are responsible for sugar repression (Toyofuku et al. 1998	Miscellaneous
TBOXATGAPB	ACTTTG	0	1	3	3	1	2	1	3	0	1	0	1	"Tbox" found in the Arabidopsis thaliana (A.T.) GAPB gene promoter; Located between -94 and -89 (T1) and also between -84 and -79 (T2); Mutations in the "Tbox" resulted in reductions of light-activated gene transcription; GAPB encodes the B subunit of chloroplast glyceraldehyde-3-phosphate dehydrogenase(GADPH) of A.T.);	Miscellaneous
TGACGTVMAMY	TGACGT	0	1	0	0	0	1	1	1	0	1	0	0	TGACGT motif" found in the Vigna mungo (V.m.) alpha-Amylase (Amy) gene promoter; Located between -128 and -123; Required for high level expression of alpha-Amylase in the cotyledons of the germinated seeds	Tissue/organel specific expression
TGTCACACMCUCUMISIN	TGTCACA	2	2	0	0	1	0	1	0	0	1	0	0	Involved in fruit and seed specific expressions	Tissue/organel specific expression
TOPOISOM	GTNWAYATTNATNNG	0	0	0	0	0	0	0	0	1	0	0	0	Topoisomerase cleavage site consensus sequence; Motif found in SAR (scaffold attachment region; or matrix attachment region, MAR)	Conserved promoters motifs
TRANSTART	TAAACAATGGCT	0	0	0	0	0	0	0	0	0	1	0	0	plant consensus sequence for translation start site	Conserved promoters motifs
UP1ATMSD	GGCCCAWWW	0	0	0	0	0	0	0	1	0	0	0	0	"Up1" motif found in 162 of the 1184 up-regulated genes after main stem decapitation in Arabidopsis	Tissue/organel specific expression
UP2ATMSD	AAACCCTA	0	0	0	0	1	0	1	0	1	0	0	0	"Up2" motif found in 193 of the 1184 up-regulated genes after main stem decapitation in Arabidopsis	Tissue/organel specific expression
UPRE2AT	CCACGTCATC	0	0	0	0	0	0	1	1	0	0	0	0	"XBP1 binding site-like sequence" found in the plant UPRE (unfolded protein response element) in A.t	Miscellaneous
UPRMOTIFIAT	CCACGTCA	0	0	0	0	0	0	1	1	0	0	0	0	"Motif I" in the conserved UPR (unfolded protein response) cis-acting element in Arabidopsis genes coding for SAR1B, HSP-90, SBR-like, Ca-ATPase 4, CNX1, PDI, etc	Miscellaneous
WBBOXPCWRKY1	TTTGACY	1	1	0	0	1	0	0	0	1	1	0	0	"WB box"; WRKY proteins bind specifically to the DNA sequence motif (T)(T)TGAC(C/T), which is known as the W box; Found in amylase gene in sweet potato, alpha-Amy2 genes in wheat, barley, and wild oat, PR1 gene in parsley, and a transcription factor gene in Arabidopsis	Abiotic / biotic stress responsive elements
WBOXATNPR1	TTGAC	2	6	7	3	4	6	6	3	3	3	2	5	Respond to SA; W-box” found in promoter of Arabidopsis thaliana NPR1 gene; WB Box	Abiotic / biotic stress responsive elements
WBOXHVISO1	TGACT	3	4	2	1	3	3	3	3	2	4	4	2	SUSIBA2 bind to W-box element in barley iso1 (encoding isoamylase1) promoter	Abiotic / biotic stress responsive elements
WBOXNTCHN48	CTGACY	3	0	2	0	1	0	0	0	0	0	1	2	W-box found in the Chitinase I and II gene for elicitor responsive expression (Tiwari et al., 2016)	Abiotic / biotic stress responsive elements
WBOXNTERF3	TGACY	9	6	6	3	3	3	4	6	4	4	8	5	W box” found in the promoter region of a transcriptional repressor ERF3 gene in tobacco; May be involved in activation of ERF3 gene by wounding (Tiwari et al., 2016)	Abiotic / biotic stress responsive elements
WRKY71OS	TGAC	16	15	21	8	7	10	20	18	8	8	11	14	A core of TGAC-containing Wbox; Binding site of rice WRKY71, a transcriptional repressor of the gibberellin signaling pathway; Parsley WRKY proteins bind specifically to TGACcontaining W box elements within the PathogenesisRelated Class10 (PR-10) genes	Abiotic / biotic stress responsive elements
WUSATAg	TTAATGG	0	1	0	0	0	0	0	2	0	0	1	0	Target sequence of WUS in the intron of AGAMOUS gene in Arabidopsis; See Lohmann et al. Cell 105:793-803 (2003)	Responsive to homeotic factor
XYLAT	ACAAAGAA	0	0	0	0	0	1	0	0	1	0	0	0	Cis-acting element found in the promoters of core xylem genes (Prashant et al., 2012)	Tissue/organel specific expression

## Sheet: Order in category
		EVM0012956	EVM0029768	EVM0006424	EVM0016517	EVM0016108	EVM0024765	EVM0013512	EVM0024094	EVM0004300	EVM0022418	EVM0030586	EVM0032729
		P450	P450	P450	P450	P450	P450	P450	UDPGT_2	UDPGT_2	RAC2	Uncharact	Uncharact
SNP within promoter		2	0	1	0	0	0	1	0	0	0	0	0
Factor or Site Name	Motif													Totale
ABRELATERD1	ACGTG	5	2	1	1	6	0	3	4	1	0	5	2	30	Respond to dehydration and dark induced senescence; ABRE-like sequence	Abiotic / biotic stress responsive elements
ACGTABREMOTIFA2OSEM	ACGTGKC	2	0	0	0	0	0	0	0	0	0	0	0	2	Regulation to ABA and drought	Abiotic / biotic stress responsive elements
ACGTATERD1	ACGT	14	6	6	2	12	8	14	10	4	2	8	8	94	Dehydration; Etiolation induced expression of erd1	Abiotic / biotic stress responsive elements
ACGTCBOX	GACGTC	0	2	0	0	0	0	0	0	0	2	0	0	4	“C-box” according to the nomenclature of ACGT elements	Abiotic / biotic stress responsive elements
ACGTTBOX	AACGTT	2	0	0	0	2	0	2	0	0	0	0	0	6	“T-box” according to the nomenclature of ACGT elements (Zhu et al., 2014)	Abiotic / biotic stress responsive elements
AGMOTIFNTMYB2	AGATCCAA	0	0	0	0	0	0	0	0	1	0	0	0	1	AG-motif found at -114 of the promoter of NtMyb2 gene; NtMyb2 is a regulator of the tobacco retrotransposon Tto1 and the defence-related gene phenylalanine ammonia lyase (PAL), which are induced by various stress such as wounding or elicitor treatment; AGP1 (GATA-type zinc finger protein) binding site	Abiotic / biotic stress responsive elements
ANAERO1CONSENSUS	AAACAAA	8	4	2	1	3	0	2	0	4	7	2	0	33	Anaerobic stress responsive motif (Tiwari et al., 2016)	Abiotic / biotic stress responsive elements
ANAERO2CONSENSUS	AGCAGC	0	0	0	0	1	1	0	0	0	0	1	1	4	Anaerobically induced transcription	Abiotic / biotic stress responsive elements
ASF1MOTIFCAMV	TGACG	0	1	0	1	0	1	2	5	2	1	0	2	15	Root specific regulatory element (Liu et al., 2015); are involved in transcriptional activation of several genes by biotic and abiotic stress; Light induced auxin and salicylic acid regulated as-1 motif (Tiwari et al., 2016)	Abiotic / biotic stress responsive elements
BIHD1OS	TGTCA	7	8	15	4	4	6	14	7	2	3	3	7	80	Binding site for bell like homeodomain transcription factor in disease responses	Abiotic / biotic stress responsive elements
CBFHV	RYCGAC	1	1	2	0	0	0	1	1	0	0	4	3	13	Roles in abiotic stress such as drought, cold responsive DRE (Tiwari et al., 2016)	Abiotic / biotic stress responsive elements
CCAATBOX1	CCAAT	6	7	6	4	0	5	11	10	4	4	5	3	65	CAAT box found in the promoter elements of hsp (heat shock proteins); regulation to flowering ( Tiwari et al., 2016)	Abiotic / biotic stress responsive elements
CRTDREHVCBF2	GTCGAC	0	0	0	0	0	0	0	0	0	0	2	0	2	Preferred sequence for AP2 transcriptional activator HvCBF2 of barley; "Core CRT/DRE motif"; HvCBF2 bound to a (G/a)(T/c)CGAC core motif (Xue, 2003); DNA binding is regulated by temperature	Abiotic / biotic stress responsive elements
CURECORECR	GTAC	6	6	6	12	16	6	8	10	8	2	10	14	104	Oxygen deficiency responsive gene expression through copper-sensing signal transduction pathway (Tiwari et al., 2016)	Abiotic / biotic stress responsive elements
DPBFCOREDCDC3	ACACNNG	3	5	4	0	2	1	7	0	2	0	6	5	35	ABA inducible bZIP transcription factor DPBF-1 & 2 binding site (Tiwari et al., 2016)	Abiotic / biotic stress responsive elements
DRE2COREZMRAB17	ACCGAC	0	0	2	0	0	0	1	0	0	0	0	2	5	Regulation to ABA and drought	Abiotic / biotic stress responsive elements
DRECRTCOREAT	RCCGAC	1	0	2	0	0	0	1	0	0	0	1	2	7	Responsive to drought (Mittal et al., 2018)	Abiotic / biotic stress responsive elements
ELRECOREPCRP1	TTGACC	1	1	2	1	0	0	0	0	2	0	0	1	8	Elicitor responsive element ( Srivastava et al., 2014)	Abiotic / biotic stress responsive elements
GCCCORE	GCCGCC	3	0	0	0	0	0	0	0	0	0	0	2	5	Core of GCC-box found in many pathogen-responsive genes such as PDF1.2, Thi2.1, and PR4; Has been shown to function as ethylene-responsive element; Appears to play important roles in regulating jasmonate-responsive gene expression; Tomato Pti4 (ERF) regulates defence-related gene expression via GCC box and non-GCC box cis elements (Myb1 (GTTAGTT) and G-box(CACGTG))	Abiotic / biotic stress responsive elements
GT1GMSCAM4	GAAAAA	9	5	3	8	14	8	8	2	3	8	3	3	74	GT-1 motif involved in salinity and pathogen stresses (Prashant et al., 2012; Tiwari et al., 2016)	Abiotic / biotic stress responsive elements
IRO2OS	CACGTGG	0	0	0	0	2	0	0	1	0	0	0	0	3	OsIRO2-binding core sequence; "G-box plus G"; Transcription factor OsIRO2 is induced exclusively by Fe deficiency	Abiotic / biotic stress responsive elements
LECPLEACS2	TAAAATAT	1	0	1	0	0	1	2	0	1	3	1	0	10	Core element in LeCp (tomato Cys protease) binding cis-element (from -715 to -675) in LeAcs2 gene	Abiotic / biotic stress responsive elements
LTRE1HVBLT49	CCGAAA	0	1	0	0	0	0	1	1	0	1	1	3	8	Low temperature responsive element	Abiotic / biotic stress responsive elements
LTRECOREATCOR15	CCGAC	1	0	3	0	0	0	1	0	0	0	1	2	8	Temperature stress response/ ERF binding element (Ahmadi et al., 2018)	Abiotic / biotic stress responsive elements
MYB1AT	WAACCA	5	3	3	1	2	6	6	2	3	1	3	1	36	MYB recognition site in the promoters of the dehydrationresponsive genes, regulation to ABA and drought (Tiwari et al., 2016)	Abiotic / biotic stress responsive elements
MYB1LEPR	GTTAGTT	0	1	2	2	0	0	0	1	0	0	0	0	6	Tomato Pti4(ERF) regulates defence-related gene expression via GCC box and non-GCC box cis elements (Myb1(GTTAGTT), G box (CACGTG)	Abiotic / biotic stress responsive elements
MYB2AT	TAACTG	1	1	1	1	0	0	2	2	0	0	0	0	8	MYB binding site for regulation to drought	Abiotic / biotic stress responsive elements
MYB2CONSENSUSAT	YAACKG	1	2	3	4	0	0	3	4	0	0	1	0	18	Regulation to ABA and drought;	Abiotic / biotic stress responsive elements
MYBATRD22	CTAACCA	0	1	0	0	0	0	0	0	1	0	0	1	3	Dehydration-responsive gene; ABA induction, water stress	Abiotic / biotic stress responsive elements
MYBCORE	CNGTTR	1	2	6	6	1	0	5	5	1	0	2	3	32	Regulation to ABA and drought	Abiotic / biotic stress responsive elements
MYCATERD1	CATGTG	3	2	7	2	0	1	3	0	3	0	3	1	25	MYC recognition sequence (from -466 to -461) necessary for expression of erd1 (early responsive to dehydration) in dehydrated Arabidopsis; NAC protein bound specifically to the CATGTG motif (Tran et al., 2004)); NAC protein bound specifically to the CATGTG motif (Tran et al., 2004)	Abiotic / biotic stress responsive elements
MYCATRD22	CACATG	3	2	7	2	0	1	3	0	3	0	3	1	25	MYC2 binding site; Dehydration-responsive gene; ABA induction, water stress	Abiotic / biotic stress responsive elements
MYCCONSENSUSAT	CANNTG	16	16	32	24	10	16	18	16	16	4	20	6	194	MYC recognition site found in the promoters of the dehydration-responsive gene rd22 and many other genes in Arabidopsis; Binding site of ATMYC2 (previously known as rd22BP1); MYC recognition sequence in CBF3 promoter; Binding site of ICE1 (inducer of CBF expression 1) that regulates the transcription of CBF/DREB1 genes in the cold in Arabidopsis; ICE1 (Chinnusamy et al., 2004);) This sequence is …	Abiotic / biotic stress responsive elements
PE2FNTRNR1A	ATTCGCGC	0	0	0	0	0	0	0	0	0	1	0	0	1	pE2F (proximal E2F elemen) at -143bp of tobacco (N.t.) RNR1a promoter; E2F factors involved in gene induction at the G1/S transition of the cell cycle; Important for regulating specific RNR1a (ribonucleotide reductase large subunit) gene expression in response to UV-C irradiation	Abiotic / biotic stress responsive elements
QARBNEXTA	AACGTGT	1	0	0	0	0	0	1	0	1	0	0	0	3	"QAR (quantitative activator region)" in promoter region of Brassica napus (B.n.) extA extensin gene; Involved in wound and tensile stress response	Abiotic / biotic stress responsive elements
WBBOXPCWRKY1	TTTGACY	1	1	0	0	1	0	0	0	1	1	0	0	5	"WB box"; WRKY proteins bind specifically to the DNA sequence motif (T)(T)TGAC(C/T), which is known as the W box; Found in amylase gene in sweet potato, alpha-Amy2 genes in wheat, barley, and wild oat, PR1 gene in parsley, and a transcription factor gene in Arabidopsis	Abiotic / biotic stress responsive elements
WBOXATNPR1	TTGAC	2	6	7	3	4	6	6	3	3	3	2	5	50	Respond to SA; W-box” found in promoter of Arabidopsis thaliana NPR1 gene; WB Box	Abiotic / biotic stress responsive elements
WBOXHVISO1	TGACT	3	4	2	1	3	3	3	3	2	4	4	2	34	SUSIBA2 bind to W-box element in barley iso1 (encoding isoamylase1) promoter	Abiotic / biotic stress responsive elements
WBOXNTCHN48	CTGACY	3	0	2	0	1	0	0	0	0	0	1	2	9	W-box found in the Chitinase I and II gene for elicitor responsive expression (Tiwari et al., 2016)	Abiotic / biotic stress responsive elements
WBOXNTERF3	TGACY	9	6	6	3	3	3	4	6	4	4	8	5	61	W box” found in the promoter region of a transcriptional repressor ERF3 gene in tobacco; May be involved in activation of ERF3 gene by wounding (Tiwari et al., 2016)	Abiotic / biotic stress responsive elements
WRKY71OS	TGAC	16	15	21	8	7	10	20	18	8	8	11	14	156	A core of TGAC-containing Wbox; Binding site of rice WRKY71, a transcriptional repressor of the gibberellin signaling pathway; Parsley WRKY proteins bind specifically to TGACcontaining W box elements within the PathogenesisRelated Class10 (PR-10) genes	Abiotic / biotic stress responsive elements
	Abiotic / biotic stress responsive elements	135	111	154	91	94	83	152	111	80	59	111	101	1282
CAATBOX1	CAAT	27	32	24	34	16	36	29	27	21	20	19	11	296	Transcription enhancer/ CAAT promoter consensus sequence	Conserved promoters motifs
CTRMCAMV35S	TCTCTCTCT	0	0	0	0	0	11	0	0	0	0	0	0	11	CT-rich motif (inverted GAGA) found in a 60-nucleotide region (S1) downstream of the transcription start site of the CaMV 35S RNA; Can enhance gene expression; Inverted GAGA	Conserved promoters motifs
INRNTPSADB	YTCANTYY	6	5	4	8	4	3	7	1	10	3	3	1	55	Inr motif responsible for TATA independent initiation of transcription (Tiwari et al., 2016)	Conserved promoters motifs
SV40COREENHAN	GTGGWWHG	0	0	0	0	0	0	0	0	1	0	0	0	1	SV40 core enhancer	Conserved promoters motifs
TATABOX2	TATAAAT	1	1	1	1	2	5	1	1	4	2	0	0	19	TATA, phaseolin	Conserved promoters motifs
TATABOX3	TATTAAT	0	1	0	0	1	3	0	1	0	6	0	0	12	TATA box from sweet potato sporamin A gene (Tiwari et al., 2016)	Conserved promoters motifs
TATABOX4	TATATAA	3	0	1	0	0	5	3	2	4	2	1	1	22	TATA box found in the 5’upstream region of sweet potato sporamin A gene ( Tiwari et al., 2016)	Conserved promoters motifs
TATABOX5	TTATTT	10	8	12	10	14	11	10	8	10	13	3	0	109	TATA box found in the 5’upstream region of pea (Pisum sativum) glutamine synthetase gene	Conserved promoters motifs
TATAPVTRNALEU	TTTATATA	2	0	1	0	0	3	1	2	3	0	0	1	13	TATA-like motif	Conserved promoters motifs
TOPOISOM	GTNWAYATTNATNNG	0	0	0	0	0	0	0	0	1	0	0	0	1	Topoisomerase cleavage site consensus sequence; Motif found in SAR (scaffold attachment region; or matrix attachment region, MAR)	Conserved promoters motifs
TRANSTART	TAAACAATGGCT	0	0	0	0	0	0	0	0	0	1	0	0	1	plant consensus sequence for translation start site	Conserved promoters motifs
	Conserved promoters motifs	49	47	43	53	37	77	51	42	54	47	26	14	540
-10PEHVPSBD	TATTCT	4	2	2	1	1	1	0	1	5	2	2	0	21	"-10 promoter element" found in the barley (H.v.) chloroplast psbD gene promoter; Involved in the expression of the plastid gene psbD which encodes a photosystem II reaction center chlorophyll-binding protein that is activated by blue, white or UV-A light;	Light responsive elements
BOXIIPCCHS	ACGTGGC	1	0	0	0	0	0	0	0	0	0	0	0	1	Core of "Box II/G box" found in the parsley (P.c.) chs genes; Essential for light regulation (Terzaghi & Cashmore, 1995)	Light responsive elements
CACGTGMOTIF	CACGTG	2	0	0	0	4	0	0	2	0	0	4	0	12	Phytochrome responsive elements	Light responsive elements
CCA1ATLHCB1	AAMAATCT	0	1	0	2	0	0	0	0	0	2	0	1	6	CCA1 binding site; CCA1 protein (myb-related transcription factor) interact with two imperfect repeats of AAMAATCT in Lhcb1*3 gene of Arabidopsis thaliana (A.t.); Related to regulation by phytochrome	Light responsive elements
CDA1ATCAB2	CAAAACGC	3	0	0	0	1	0	0	0	0	0	0	0	4	CDA-1 (CAB2 DET1-associated factor 1) binding site in DtRE (dark response element) f of chlorophyll a/b-binding protein2 (CAB2) gene in Arabidopsis	Light responsive elements
GATABOX	GATA	15	21	25	19	18	15	23	22	17	24	12	12	223	Play role in light regulation and tissue specific expression (Gilmartin et al., 1990; Tiwari et al., 2016)	Light responsive elements
GT1CONSENSUS	GRWAAW	20	19	15	26	23	18	20	12	26	28	18	12	237	Consensus GT-1 binding site in many light-regulated genes, e.g., RBCS from many species, PHYA from oat and rice, spinach RCA and PETA, and bean CHS15	Light responsive elements
GT1CORE	GGTTAA	1	0	2	1	1	0	1	1	1	0	2	0	10	Critical factor for GT1 binding box II	Light responsive elements
GT1MOTIFPSRBCS	KWGTGRWAAWRW	0	0	0	1	0	1	1	0	0	0	0	0	3	GT-1 motif; "Consensus sequence of rbcS BOX II, III, II', III'"; "GT-1 box"; 5' upstream region (-151) of pea (P.s.) rbcS gene; binding with trans factor GT-1 (Villain et al., 1996);	Light responsive elements
IBOX	GATAAG	2	3	1	0	1	0	3	2	2	3	0	2	19	"I box"; "I-box"; Conserved sequence upstream of light-regulated genes; Sequence found in the promoter region of rbcS of tomato and Arabidopsis; I box (Giuliano et al. 1988); Binding site of LeMYB1, that is a member of a novel class of myb-like proteins; LeMYBI act as a transcriptional activator	Light responsive elements
IBOXCORE	GATAA	8	8	6	5	5	2	7	9	7	15	4	7	83	I-box conserved sequence upstream to the light regulated genes (Tiwari et al., 2016)	Light responsive elements
IBOXCORENT	GATAAGR	2	3	1	0	1	0	0	0	0	1	0	1	9	"I-box core motif" in the CAMs (conserved DNA modular arrays) associated with light-responsive promoter regions	Light responsive elements
SORLIP1AT	GCCAC	4	2	5	3	0	2	3	4	1	1	1	2	28	One of "Sequences Over-Represented in Light-Induced Promoters (SORLIPs) in Arabidopsis; Computationally identified phyA-induced motifs; SORLIP 1 is most over-represented, and most statistically singnificant; Over-represented in light-induced cotyledon and root common genes and root-specific genes (Jiao et al. 2005)	Light responsive elements
SORLIP2AT	GGGCC	0	2	0	1	1	4	1	1	0	2	3	1	16	Sequences Over-Represented in Light-Induced Promoters. Computationally identified phyA-induced DE motifs	Light responsive elements
SORLIP3AT	CTCAAGTGA	1	0	0	0	0	0	0	0	0	0	0	0	1	Sequences Over-Represented in Light-Induced Promoters. Computationally identified phyA-induced DE motifs	Light responsive elements
SORLREP3AT	TGTATATAT	0	0	0	1	0	0	0	0	0	0	0	0	1	Sequences Over-Represented in Light-Induced Promoters. Computationally identified phyA-induced DE motifs	Light responsive elements
	Light responsive elements	63	61	57	60	56	43	59	54	59	78	46	38	674
AMYBOX1	TAACARA	1	3	0	0	2	1	2	0	0	3	0	0	12	"amylase box"; Conserved sequence found in 5'-upstream region of alpha-amylase gene of rice, wheat, barley	Metabolism
AMYBOX2	TATCCAT	0	2	1	0	1	0	0	0	1	0	0	0	5	"amylase box"; "amylase element"; Conserved sequence found in 5'upstream region of alpha-amylase gene of rice, wheat, barley; "amylase box" (Huang et al. 1990); "amylase element" (Hwang et al., 1998)	Metabolism
ANAERO3CONSENSUS	TCATCAC	1	0	0	0	0	2	0	2	0	0	1	0	6	One of 16 motifs found in silico in promoters of 13 anaerobic genes involved in the fermentative pathway ( MOHANTY et al., 2005)	Metabolism
ANAERO4CONSENSUS	GTTTHGCAA	0	0	0	1	0	0	0	0	0	0	0	0	1	One of 16 motifs found in silico in promoters of 13 anaerobic genes involved in the fermentative pathway ( MOHANTY et al., 2005)	Metabolism
CGACGOSAMY3	CGACG	1	1	1	0	0	0	1	0	0	0	1	5	10	CGACG element found in the GC-rich regions of the rice (O.s.) Amy3D and Amy3E amylase genes, but not in Amy3E gene; May function as a coupling element for the G box element	Metabolism
CGCGBOXAT	VCGCGB	2	0	0	0	2	0	0	0	0	2	2	2	10	"CGCG box" recognized by AtSR1-6 (Arabidopsis thaliana signal-responsive genes); Multiple CGCG elements are found in promoters of many genes; Ca++/calmodulin binds to all AtSRs	Metabolism
EBOXBNNAPA	CANNTG	16	16	32	24	10	16	18	16	16	4	20	6	194	E-box of napA storage-protein gene of Brassica napus (B.n.); This sequence is also known as RRE (R response element)(Hartmann et al., 2005)	Metabolism
MYB26PS	TAACTG	0	0	0	0	0	0	0	0	0	0	1	0	1	Myb26 binding site; Myb26 recognizes the c-Myb and P-box-like binding sites representing cis-elements in the promoter regions of several phenylpropanoid biosynthetic genes; Identical to P-box in maize, and to Myb305 binding site in snapdragon	Metabolisme
MYBPLANT	MACCWAMC	1	0	2	0	0	1	0	1	0	0	2	0	7	Essential for MYBF1 in activating genes involved in phenylpropanoid pathway	Metabolisme
P1BS	GNATATNC	0	4	0	0	0	0	6	0	0	0	0	0	10	PHR1-binding sequence found in the upstream regions of phosphate starvation responsive genes from several plant species	Metabolisme
	Metabolisme	22	26	36	25	15	20	27	19	17	9	27	13	256
-300CORE	TGTAAAG	1	0	0	0	1	1	0	0	1	0	1	0	5	"TGTAAAG core motif" in "-300 elements" of alpha-zein genes of maize; "-300 element core"; "prolamin box" by Vicente-Carbajosa et al. (Proc Natl Acad Sci USA 94:7685 (1997)); P-box; Binds with P-box binding factor (PBF); Binds with BPBF (Barley PBF); PBF is a DNA-binding protein of the DOF class of transcription factors	Miscellaneous
AMMORESIVDCRNIA1	CGAACTT	0	0	2	0	0	0	1	1	0	0	0	0	4	involved in the transcriptional expression of the nitrate reductase gene; Involved in Nia1 transcription repression	Miscellaneous
ATHB1ATCONSENSUS	CAATWATTG	0	0	0	0	0	2	0	0	0	0	0	0	2	Recognition sequence of Athb-1 protein which has a HD-Zip motif	Miscellaneous
ATHB2ATCONSENSUS	CAATSATTG	0	0	0	0	0	0	0	2	0	0	0	0	2	Recognition sequence of Arabidopsis Athb-2 protein; Athb-2 protein has a HD-Zip motif (homeodomain (HD) with a closely linked leucine zipper motif (Zip))	Miscellaneous
ATHB5ATCORE	CAATNATTG	0	0	0	0	0	2	0	2	0	0	0	0	4	Consensus binding sequence for Arabidopsis HDzip (Homeodomein-leucine zipper) protein	Miscellaneous
BOXLCOREDCPAL	ACCWWCC	2	0	1	1	0	1	0	2	0	0	3	0	10	Box-L-like, which interact with MYB transcription factor	Miscellaneous
BP5OSWX	CAACGTG	0	0	0	0	1	0	0	0	0	0	0	0	1	OsBP-5 (a MYC protein) binding site in Wx promoter	Miscellaneous
CARGNCAT	CCWWWWWWWWGG	0	2	0	0	0	0	0	2	0	0	0	0	4	Noncanonical motif found in the promoter region of DTA1 (AtGA2ox6)	Miscellaneous
CIACADIANLELHC	CAANNNNATC	2	2	2	1	1	3	1	1	1	2	0	1	17	Regulation of circadian rhythm	Miscellaneous
DOFCOREZM	AAAG	22	29	19	29	31	33	30	35	42	28	30	25	353	Core site required for binding of Dof proteins in maize (Z.m.); Dof proteins are DNA binding proteins, with presumably only one zinc finger, and are unique to plants; Four cDNAs encoding Dof proteins, Dof1, Dof2, Dof3 and PBF, have been isolated from maize; PBF is an endosperm specific Dof protein that binds to prolamin box; Maize Dof1 enhances transcription from the promoters of both cytosolic o…	Miscellaneous
E2FCONSENSUS	WTTSSCSS	0	0	2	2	0	0	0	0	0	1	0	1	6	E2F consensus sequence of all different E2F-DP-binding motifs	Miscellaneous
EECCRCAH1	GANTTNC	4	5	2	6	2	3	3	6	4	2	3	2	42	Periplasmic carbonic anyhydrase enhancer	Miscellaneous
EVENINGAT	AAAATATCT	1	1	0	1	0	1	0	1	0	0	0	0	5	Evening element found 46 times in the promoters of 31 cycling genes in Arabidopsis thaliana (Harmer et al. 2000); Required for circadian control of gene expression; "EE (evening element) motif"; Also found in the promoter of the Solanum melongena gene encoding cysteine protease, and identified as cis-element for its circadian regulation (Rawat et al. 2005)	Miscellaneous
GAGA8HVBKN3	GAGAGAGAGAGAGAGA	0	0	0	0	0	8	0	0	0	0	0	0	8	GA octodinucleotide repeat found in intron IV of the barley (H.v.) gene Bkn3; Binding site for GAGA-binding factor BBR	Miscellaneous
GAGAGMGSA1	GAGAGAGAGAGAGAGAGA	0	0	0	0	0	7	0	0	0	0	0	0	7	GAGA element found in the promoter of the heme and chlorophyll synthesis gene Gsa1 in soybean (G.m.); GAGA binding protein (GBP) binds to (GA)n/(CT)n DNA	Miscellaneous
HEXAT	TGACGTGG	0	0	0	0	0	0	1	1	0	0	0	0	2	Hex motif; Binding site of Arabidopsis (A.t.) bZIP protein TGA1 and G box binding factor GBF1; TGA1 and members of the GBF family differ in their DNA binding properties; G-Box-like element	Miscellaneous
INTRONLOWER	TGCAGG	1	0	0	0	0	0	1	0	0	0	1	0	3	Plant intron lower sequence, intron-exon splice junctions.	Miscellaneous
MARABOX1	AATAAAYAAA	0	0	3	0	0	0	0	0	0	0	0	0	3	“A-box” found in SAR(scaffold attachment region; or matrix attachment region, MAR)	Miscellaneous
MARARS	WTTTATRTTTW	1	0	0	0	0	0	0	0	0	1	0	0	2	"ARS element"; Motif found in SAR (MAR)	Miscellaneous
MARTBOX	TTWTWTTWTT	12	4	23	5	23	5	22	3	4	34	0	0	135	T-Box; Motif found in SAR (scaffold attachment region; or matrix attachment region, MAR)	Miscellaneous
MYBCOREATCYCB1	AACGG	1	2	1	1	0	2	0	2	0	0	2	1	12	"Myb core" in the 18 bp sequence which is able to activate reporter gene without leading to M-phase-specific expression, found in the promoter of Arabidopsis thaliana cyclin B1:1 gene; the 18 bp sequence share homology with a sequence found in the N. sylvestris cyclin B1 promoter (Trehin et al., 1999)	Miscellaneous
MYBPZM	CCWACC	5	0	1	2	0	1	0	2	2	0	2	1	16	Core of consensus maize P (myb homolog) binding site; W=A/T; 6 bp core; Maize P gene specifies red pigmentation of kernel pericarp, cob, and other floral organs; P binds to A1 gene, but not Bz1 gene; Maize C1 (myb homolog) activates both A1 and Bz1 genes (Grotewold et al. 1994)	Miscellaneous
MYBST1	GGATA	2	5	6	1	4	2	8	5	2	5	3	4	47	Core motif of MybSt1 (a potato MYB homolog) binding site	Miscellaneous
NODCON1GM	AAAGAT	0	4	1	3	0	5	1	2	4	1	2	1	24	One of two putative nodulin consensus sequences	Miscellaneous
NODCON2GM	CTCTT	5	4	4	3	7	5	2	3	6	3	7	12	61	One of two putative nodulin consensus sequences	Miscellaneous
OPAQUE2ZMB32	GATGAYRTGG	0	0	0	0	0	0	1	1	0	0	0	0	2	opaque-2 binding site of maize (Z.m.) b-32 (type I ribosome-inactivating protein gene; O2; O2S; O2S and GARE form a gibberellin response complex (GARC)(Rogers and Rogers, 1992)	Miscellaneous
POLASIG1	AATAAA	9	7	12	9	11	7	4	9	14	11	1	1	95	PolyA signal"; poly A signal found in legA gene of pea, rice alpha-amylase. Near upstream elements (NUE) in Arabidopsis (Loke et al. 2005)	Miscellaneous
POLASIG2	AATTAAA	0	2	3	2	2	3	4	2	3	8	1	0	30	Putative polyadenylation signal found in α-amylase gene	Miscellaneous
POLASIG3	AATAAT	8	9	10	6	5	12	3	9	3	8	2	1	76	Putative polyadenylation signals	Miscellaneous
PREATPRODH	ACTCAT	1	0	4	1	0	0	2	1	1	1	3	0	14	Cis acting element for proline and hypo-osmolarity responsive expression (Satoh et al., 2002)	Miscellaneous
PRECONSCRHSP70A	SCGAYNRNNNNNNNNNNNNNNNHD	0	0	1	0	0	1	1	1	0	0	1	3	8	PRE (plastid response element) in the promoters of HSP70A in Chlamydomonas	Miscellaneous
PROLAMINBOXOSGLUB1	TGCAAAG	0	0	0	0	0	0	0	0	1	2	0	0	3	Involved in quantitative regulation of the GluB-1 gene (Wu et al., 2000)	Miscellaneous
RBCSCONSENSUS	AATCCAA	1	1	0	0	0	0	1	0	0	2	0	1	6	"rbcS general consensus sequence"; AATCCAA or AATCCAAC	Miscellaneous
REALPHALGLHCB21	AACCAA	2	3	2	0	2	5	3	4	2	1	2	0	26	Required for phytochrome regulation and etiolation signaling	Miscellaneous
REBETALGLHCB21	CGGATA	0	1	0	0	0	0	1	0	0	0	0	0	2	Role in phytochrome regulation (Zolotarov and Str ̈ omvik, 2015)	Miscellaneous
S1FBOXSORPS1L21	ATGGTA	0	3	1	1	1	0	1	5	1	0	1	1	15	S1F box" conserved both in spinach (S.o.) RPS1 and RPL21 genes encoding the plastid ribosomal protein S1 and L21, respectively; Negative element; Might play a role in downregulating RPS1 and RPL21 promoter activity (Lagrange et al., 1993)	Miscellaneous
S1FSORPL21	ATGGTATT	0	1	0	0	0	0	0	0	1	0	0	0	2	S1F box" conserved both in spinach (S.o.) RPS1 and RPL21 genes encoding the plastid ribosomal protein S1 and L21, respectively; Negative element; Might play a role in downregulating RPS1 and RPL21 promoter activity (Lagrange et al., 1993)	Miscellaneous
S2FSORPL21	CCATACATT	0	0	1	0	0	0	0	0	0	0	0	0	1	"S2F binding site" ("S2 site") in spinach RPL21 gene encoding the plastid ribosomal protein L21; S2 site (CATACAWW) is conserved in promoter region of many nuclear genes encoding plastid proteins; Leaf-specific, light-independent regulatory element; S2 site is related to but different from the light-responsive GT-1 binding site (Lagrange et al., 1997)	Miscellaneous
SITEIIATCYTC	TGGGCY	2	2	0	0	1	0	1	1	0	3	6	0	16	Site II element found in the promoter regions of cytochrome genes, which interact with a TCP-domain transcription factor	Miscellaneous
SP8BFIBSP8BIB	TACTATT	2	0	0	0	3	1	2	1	1	1	1	1	13	One of SPBF binding site (SP8b); Found at -330, -220, and -200 of gSPO-B1 (sporamin) gene, and also at -80 of gB-Amy (beta-amylase) gene; SP8BF recognizes both SP8a and SP8b sequences; SP8BF activity is also found in tobacco; "SP8b" found in the 5' upstream region of three differnt genes coding for sporamin and beta-amylase; Binding site of SPF1; SPF1 also binds to the SP8b	Miscellaneous
SURECOREATSULTR11	GAGAC	1	3	1	1	3	3	4	2	2	0	1	5	26	Core of sulfur-responsive element (SURE) found in the promoter of SULTR1;1 high-affinity sulfate transporter gene in Arabidopsis; SURE contains auxin response factor (ARF) binding sequence (GAGACA), and this core sequence is a part of it; this core seq is involved in -S response; Beware of other SURE (sucrose responsive element) !	Miscellaneous
T/GBOXATPIN2	AACGTG	1	1	0	0	1	0	2	0	1	0	0	1	7	"T/G-box" found in tomato proteinase inhibitor II (pin2) and leucine aminopeptidase (LAP) genes; Involved in jasmonate (JA) induction of these genes; bHLH-Leu zipper JAMYC2 and JAMYC10 proteins specifically recognaize this motif (Boter et al., 2004)	Miscellaneous
TATABOXOSPAL	TATTTAA	1	2	3	0	4	2	1	0	3	3	1	0	20	Binding site for OsTBP2, found in the promoter of rice pal gene encoding phenylalanine ammonia-lyase; OsTFIIB stimulated the DNA binding and bending activities of OsTBP2 and synergistically enhanced OsTBP2-mediated transcription from the pal promoter	Miscellaneous
TATCCAYMOTIFOSRAMY3D	TATCCAY	0	2	3	0	2	0	2	1	2	0	0	0	12	"TATCCAY motif" found in rice (O.s.) RAmy3D alpha-amylase gene promoter; Y=T/C; a GATA motif as its antisense sequence; TATCCAY motif and G motif are responsible for sugar repression (Toyofuku et al. 1998	Miscellaneous
TBOXATGAPB	ACTTTG	0	1	3	3	1	2	1	3	0	1	0	1	16	"Tbox" found in the Arabidopsis thaliana (A.T.) GAPB gene promoter; Located between -94 and -89 (T1) and also between -84 and -79 (T2); Mutations in the "Tbox" resulted in reductions of light-activated gene transcription; GAPB encodes the B subunit of chloroplast glyceraldehyde-3-phosphate dehydrogenase(GADPH) of A.T.);	Miscellaneous
UPRE2AT	CCACGTCATC	0	0	0	0	0	0	1	1	0	0	0	0	2	"XBP1 binding site-like sequence" found in the plant UPRE (unfolded protein response element) in A.t	Miscellaneous
UPRMOTIFIAT	CCACGTCA	0	0	0	0	0	0	1	1	0	0	0	0	2	"Motif I" in the conserved UPR (unfolded protein response) cis-acting element in Arabidopsis genes coding for SAR1B, HSP-90, SBR-like, Ca-ATPase 4, CNX1, PDI, etc	Miscellaneous
	Miscellaneous	87	96	111	78	106	117	106	112	101	118	74	63	1169
5659BOXLELAT5659	GAAWTTGTGA	1	0	0	0	0	0	0	0	0	0	0	0	1	Regulation of ABA induced transcription	Phytohormone responsive elements
ABREOSRAB21	ACGTSSSC	2	0	1	0	0	0	0	0	0	0	0	0	3	Regulation of ABA induced transcription	Phytohormone responsive elements
ABRERATCAL	MACGYGB	3	0	0	0	4	0	1	1	1	1	3	1	15	ABA responsive present in upstream region of calcium responsive upregulated genes	Phytohormone responsive elements
AGCBOXNPGLB	AGCCGCC	2	0	0	0	0	0	0	0	0	0	0	1	3	"AGC box" repeated twice in a 61 bp enhancer element in tobacco (N.p.) class I beta-1,3-glucanase (GLB) gene; "GCC-box"; Binding sequence of Arabidopsis AtERFs; AtERF1,2 and 5 functioned as activators of GCC box-dependent transcription; AtERF3 and 4 acted as repressors; AtERF proteins are stress signal-response factors; EREBP2 binding site; Conserved in most PR-protein genes; Rice MAPK (BWMK1) ph…	Phytohormone responsive elements
ARFAT	TGTCTC	1	1	1	0	1	2	2	0	1	0	0	2	11	ARF (auxin response factor) binding site found in the promoters of primary/early auxin response genes of Arabidopsis thaliana (A.t.); AuxRE; See S000337; Binding site of Arabidopsis ARF1 (Auxin response factor1); Sequence found in NDE element in Soybean (G.m.) SAUR (Small Auxin-Up RNA) 15A gene promoter; Found in D1 or D4 element in Soybean (G.m.) GH3 promoter; This element was enriched in the 5'…	Phytohormone responsive elements
ARR1AT	NGATT	12	19	9	19	16	30	17	18	16	23	18	15	212	Involved in cytokinin responsiveness/ (Li et al., 2014; Prashant et al., 2012; Tiwari et al., 2016)	Phytohormone responsive elements
ATHB6COREAT	CAATTATTA	1	0	0	0	0	0	1	0	0	0	0	0	2	Consensus binding sequence for Arabidopsis (A.T.) homeodomain-leucine zipper protein, ATHB6; ATHB6 is a target of the protein phosphatase ABI1 and regulates hormone responses	Phytohormone responsive elements
AUXRETGA1GMGH3	TGACGTAA	0	0	0	0	0	1	0	0	0	0	0	0	1	TGA-box #1 in putative auxin-responsive element (AUXRE) of soybean (G.m.) GH3 promoter; Strong binding site for proteins in plant nuclear extracts;	Phytohormone responsive elements
CAREOSREP1	CAACTC	1	1	1	1	0	0	1	0	1	0	0	0	6	Gibberellin regulated proteinase expression (Tiwari et al., 2016)	Phytohormone responsive elements
CATATGGMSAUR	CATATG	2	2	4	2	2	2	0	0	0	2	0	0	16	Sequence found in NDE element in soybean (G.m.) SAUR (Small Auxin-Up RNA) 15A gene promoter; Involved in auxin responsiveness	Phytohormone responsive elements
CPBCSPOR	TATTAG	1	5	2	0	1	2	2	0	2	5	0	0	20	Cytokinin regulated protein binding element	Phytohormone responsive elements
ERELEE4	AWTTCAAA	3	2	0	0	2	2	1	1	1	1	0	0	13	ERE (ethylene responsive element) of tomato (L.e.) E4 and carnation GST1 genes; GST1 is related to senescence; Found in the 5'-LTR region of TLC1.1 retrotransposon family in Lycopersicon chilense (Tapia et al.); ERE motifs mediate ethylene-induced activation of the U3 promoter region	Phytohormone responsive elements
GARE2OSREP1	TAACGTA	1	0	0	0	0	0	0	0	0	0	0	0	1	Gibberelline responsive element	Phytohormone responsive elements
GAREAT	TAACAAR	1	4	1	0	2	1	2	1	0	3	0	0	15	GARE/GA-responsive element	Phytohormone responsive elements
MYBGAHV	TAACAAA	1	3	0	0	2	1	2	0	0	3	0	0	12	GA-inducible MYB protein binding site	Phytohormone responsive elements
PYRIMIDINEBOXOSRAMY1A	CCTTTT	1	0	0	1	1	2	2	1	2	0	2	3	15	Pyrimidine box found in rice (O.s.) alpha-amylase (RAmy1A) gene; Gibberellin-respons cis-element of GARE and pyrimidine box are partially involved in sugar repression; Found in the promoter of barley alpha-amylase (Amy2/32b) gene which is induced in the aleurone layers in response to GA; BPBF protein binds specifically to this site	Phytohormone responsive elements
SEBFCONSSTPR10A	YTGTCWC	3	2	1	0	1	2	2	1	2	1	0	2	17	Binding site of the potato silencing element binding factor (SEBF) gene found in promoter of pathogenesis-related gene (PR-10a); Located between -45 and -39; Similar to the auxin response element	Phytohormone responsive elements
TATCCACHVAL21	TATCCAC	0	0	2	0	1	0	2	1	1	0	0	0	7	"TATCCAC box" is a part of the conserved cis-acting response complex (GARC) that most often contain three sequence motifs, the TAACAAA box, or GA-responsive element (GARE); the pyrimidine box, CCTTTT; and the TATCCAC box, which are necessary for a full GA response	Phytohormone responsive elements
	Phytohormone responsive elements	36	39	22	23	33	45	35	24	27	39	23	24	370
CARGATCONSENSUS	CCWWWWWWGG	0	0	0	2	0	2	0	0	2	0	0	2	8	"CArG consensus" sequence found in the promoter of Arabidopsis (A.t.) SOC1 which is the MADS-box flowering-time gene; FLC is a component of the vernalization (low-temperature) pathway binds directly to this site and blocks transcriptional activation of SOC1 by CONSTANS (CO);	Responsive to homeotic factor
CARGCW8GAT	CWWWWWWWWG	6	12	8	10	2	4	6	6	4	4	2	0	64	Binding site of MADS domain protein AGL15	Responsive to homeotic factor
GMHDLGMVSPB	CATTAATTAG	0	1	1	0	0	0	0	0	0	0	0	0	2	Binding site of the soybean homeodomein leucine zipper proteins (GmHdl56, GmHdl57); Found in the phosphate response domain of the soybean VspB promoter; Located between -536 and -527; VspB encodes vacuolar glycoprotein acid phosphatase that serve as vegetative storage protein	Responsive to homeotic factor
HDZIP2ATATHB2	TAATMATTA	0	0	1	0	0	1	0	0	0	0	0	0	2	Binding site of the Arabidopsis (A.T.) homeobox gene (ATHB-2) found in its own promoter; Located between -72 and -80; Similar to the HD-ZIP-2 binding consensus sequence; ATHB-2 is regulated by light signals which function as a negative autoregulator of its own gene	Responsive to homeotic factor
L1BOXATPDF1	TAAATGYA	0	0	0	0	0	1	1	0	0	1	1	0	4	HDZip and epidermal layer specific MYB binding site	Responsive to homeotic factor
LEAFYATAG	CCAATGT	0	2	0	0	0	0	1	0	0	0	0	0	3	Target sequence of LEAFY in the intron of AGAMOUS gene in Arabidopsis; See Lohmann et al. Cell 105:793-803 (2003)	Responsive to homeotic factor
WUSATAg	TTAATGG	0	1	0	0	0	0	0	2	0	0	1	0	4	Target sequence of WUS in the intron of AGAMOUS gene in Arabidopsis; See Lohmann et al. Cell 105:793-803 (2003)	Responsive to homeotic factor
	Responsive to homeotic factor	6	16	10	12	2	8	8	8	6	5	4	2	87
ACGTABOX	TACGTA	2	0	2	0	0	0	0	2	2	0	0	2	10	A-Box, responsible for sugar repression	Sugar responsive
SREATMSD	TTATCC	0	4	3	1	0	0	3	2	0	3	0	2	18	Sugar repressive element (SRE) growth regulation, dormancy (Zolotarov and Str ̈ omvik, 2015)	Sugar responsive
SURE1STPAT21	AATAGAAAA	0	0	0	0	1	0	0	0	0	0	0	0	1	Sucrose Responsive Element (SURE); A motif conserved among genes regulated by sucrose; Found between -184 and -156 bp in the patatin (a major tuber protein) gene promoter of potato (S.t.)	Sugar responsive
SURE2STPAT21	AATACTAAT	0	1	1	0	0	0	0	0	0	0	0	0	2	Sucrose Responsive Element 2 (SURE2); A motif conserved among genes regulated by sucrose; Found between -184 and -156 bp in the patatin (a major tuber protein) gene promoter of potato (S.t.)	Sugar responsive
TATCCAOSAMY	TATCCA	1	3	3	1	4	0	2	2	2	2	0	1	21	"TATCCA" element found in alpha-amylase promoters of rice (O.s.) at positions ca.90 to 150bp upstream of the transcription start sites; Binding sites of OsMYBS1, OsMYBS2 and OsMYBS3 which mediate sugar and hormone regulation of alpha-amylase gene expression	Sugar responsive
	Sugar responsive	3	8	9	2	5	0	5	6	4	5	0	5	52
2SSEEDPROTBANAPA	CAAACAC	1	0	1	1	0	0	0	0	0	0	2	0	5	Cis element of storage protein genes	Tissue/organel specific expression
-300ELEMENT	TGHAAARK	4	1	1	3	5	2	1	0	3	2	1	0	23	Present upstream of the promoter from the B-hordein gene of barley and the alpha-gliadin, gamma-gliadin, and low molecular weight glutenin genes of wheat	Tissue/organel specific expression
AACACOREOSGLUB1	AACAAAC	1	0	0	0	1	0	0	1	0	0	0	0	3	ACGT motif" found in GluB-1 gene in rice (O.s.); Required for endosperm-specific expression; Conserved in the 5'-flanking region of glutelin genes; Combination of GCN4, AACA and ACGT motifs was found sufficient to confer a detectable level of endosperm expression	Tissue/organel specific expression
ACGTOSGLUB1	GTACGTG	0	0	0	0	0	0	0	0	0	0	1	1	2	Required for endosperm specific expression	Tissue/organel specific expression
BOXIINTPATPB	ATAGAA	1	2	2	2	4	1	2	5	2	2	0	0	23	Box II motifs on some nonconsensus type plastid promoters	Tissue/organel specific expression
BS1EGCCR	AGCGGG	1	1	0	0	0	0	0	0	0	0	0	1	3	nuclear protein binding site required for vascular expression	Tissue/organel specific expression
CACTFTPPCA1	YACT	29	33	26	31	43	27	27	32	31	33	35	28	375	Regulation for phosphoenol pyruvate carboxylase (ppcA1) (Yaun and Li, 2014); Ha et al., 2013; Mesophyll specific expression in C4 plants ( Tiwari et al., 2016)	Tissue/organel specific expression
CANBNNAPA	CNAACAC	2	0	2	1	1	1	0	1	0	1	3	1	13	Core of "(CA)n element" in storage protein genes in Brasica napus (B.n.); embryo- and endosperm-specific transcription of napin (storage protein) gene, napA; seed specificity; activator and repressor	Tissue/organel specific expression
CEREGLUBOX2PSLEGA	TGAAAACT	3	0	0	0	2	0	0	0	0	0	0	0	5	cereal glutenin box" in pea legumin gene (legA); sequence homologous to the cereal glutenin gene control element ("-300element")	Tissue/organel specific expression
EMHVCHORD	TGTAAAGT	1	0	0	0	0	0	0	0	1	0	1	0	3	Endosperm motif (EM)" found in the promoter of barley (H.v.) c-hordein gene; Involved in the nitrogen response of c-hordein promoter	Tissue/organel specific expression
GADOWNAT	ACGTGTC	1	0	0	0	0	0	0	0	0	0	0	0	1	Germination and GA related	Tissue/organel specific expression
GCN4OSGLUB1	TGAGTCA	0	0	0	0	0	1	0	0	0	0	1	0	2	GCN4 motif found in GluB-1 gene in rice (O.s.); Required for endosperm-specific expression; AACA and ACGT motifs was found sufficient to confer a detectable level of endosperm expression; This motif is the recognition site for a basic leucine zipper transcription factor that belongs to the group of maize Opaque-2 (O2)-like proteins; Although all the RISBZ proteins are able to interact with the GC…	Tissue/organel specific expression
GTGANTG10	GTGA	20	10	13	16	15	13	18	13	11	9	21	12	171	GTGA motif in late pollen gene g10 promoter	Tissue/organel specific expression
HEXAMERATH4	CCGTCG	0	0	1	0	0	0	0	0	0	0	0	3	4	Hexamer motif involved in mersitem development, and histone regulation	Tissue/organel specific expression
HEXMOTIFTAH3H4	ACGTCA	0	1	0	0	0	1	1	1	0	1	0	0	5	Leucine zipper motif, expressed in meristem	Tissue/organel specific expression
NAPINMOTIFBN	TACACAT	2	0	0	1	0	0	1	0	2	0	1	0	7	Sequence found in 5' upstream region (-6, -95, -188) of napin (2S albumin) gene in Brassica napus (B.n.); Interact with a protein present in crude nuclear extracts from developing B. napus seeds	Tissue/organel specific expression
NRRBNEXTA	TAGTGGAT	0	0	0	0	0	1	0	0	0	0	0	0	1	"NRR (negative regulatory region)" in promoter region of Brassica napus (B.n.) extA extensin gene; Removal of this region leads to expression in all tissues within the stem internode, petiole and root;	Tissue/organel specific expression
NTBBF1ARROLB	ACTTTA	1	1	1	4	4	0	2	4	6	5	1	1	30	NtBBF1(Dof protein from tobacco) binding site in Agrobacterium rhizogenes (A.r.) rolB gene; Found in regulatory domain B (-341 to -306); Required for tissue-specific expression and auxin induction	Tissue/organel specific expression
OSE1ROOTNODULE	AAAGAT	0	4	1	3	0	5	1	2	4	1	2	1	24	One of the consensus sequence motifs of organ-specific elements (OSE) characteristic of the promoters activated in infected cells of root nodules	Tissue/organel specific expression
OSE2ROOTNODULE	CTCTT	5	4	4	3	7	5	2	3	6	3	7	12	61	One of the consensus sequence motifs of organ-specific elements (OSE) characteristic of the promoters activated in infected cells of root nodules	Tissue/organel specific expression
POLLEN1LELAT52	AGAAA	9	15	12	16	19	12	16	16	18	8	13	10	164	One of two co-dependent regulatory elements responsible for pollen specific activation of tomato (L.e.) lat52 gene; Found at -72 to -68 region; AGAAA and TCCACCATA (S000246) are required for pollen specific expression; Also found in the promoter of tomato endo-beta-mannanase gene (LeMAN5) gene (Filichkin et al. 2004)	Tissue/organel specific expression
PROXBBNNAPA	CAAACACC	0	0	1	0	0	0	0	0	0	0	0	0	1	prox B (proximal portion of B-box) found in napA gene of Brassica napus (B.n.); CA-rich sequence; Found between -130 and -124; Required for seed specific expression and ABA responsiveness; dist B ABRE mediated transactivation by ABI3 adn ABI3-dependent response to ABA; a tetramer of the composite RY/G complex mediated only ABA-independent transactivation by ABI3; B2 domain of ABI3 is necessary fo…	Tissue/organel specific expression
PYRIMIDINEBOXHVEPB1	TTTTTTCC	0	0	0	1	0	0	0	0	0	4	0	0	5	Responsive to ABA (Li et al., 2014)	Tissue/organel specific expression
QELEMENTZMZM13	AGGTCA	1	1	1	0	0	0	0	0	0	0	1	0	4	"Q(quantitative)-element" in maize (Z.m.) ZM13 gene promoter; Found at -107 to -102; Involved in expression enhancing activity; ZM13 is a maize homolog of tomato LAT52 gene; ZM13 is a pollen-specific maize gene	Tissue/organel specific expression
RAV1AAT	CAACA	3	6	7	6	4	5	7	5	4	5	3	8	63	Binding consensus sequence of Arabidopsis (A.t.) transcription factor, RAV1; RAV1 specifically binds to DNA with bipartite sequence motifs of RAV1-A (CAACA) and RAV1-B (CACCTG); RAV1 protein contain AP2-like and B3-like domains; The AP2-like and B3-like domains recognize the CAACA and CACCTG motifs, respectively; The expression level of RAV1 were relatively high in rosette leaves and roots.	Tissue/organel specific expression
RAV1BAT	CACCTG	0	0	1	1	0	0	1	0	0	0	1	0	4	Binding consensus sequence of Arabidopsis (A.t.) transcription factor, RAV1; RAV1 specifically binds to DNA with bipartite sequence motifs of RAV1-A (CAACA) and RAV1-B (CACCTG); RAV1 protein contain AP2-like and B3-like domains; The AP2-like and B3-like domains recognize the CAACA and CACCTG motifs, respectively; The expression level of RAV1 were relatively high in rosette leaves and roots.	Tissue/organel specific expression
RHERPATEXPA7	KCACGW	2	2	1	1	5	0	3	2	0	0	5	3	24	Root specific regulatory elements (Liu et al., 2015; Tiwari et al., 2016)	Tissue/organel specific expression
ROOTMOTIFTAPOX1	ATATT	7	20	24	12	13	27	15	7	13	32	10	0	180	Root specific regulatory elements	Tissue/organel specific expression
RYREPEATBNNAPA	CATGCA	3	6	0	1	2	0	2	0	0	0	6	0	20	"RY repeat" found in RY/G box (the complex containing the two RY repeats and the G-box) of napA gene in Brassica napus (B.n.); Found between -78 and -50; Required for seed specific expression; dist B ABRE mediated transactivation by ABI3 adn ABI3-dependent response to ABA; a tetramer of the composite RY/G complex mediated only ABA-independent transactivation by ABI3; B2 domain of ABI3 is necessar…	Tissue/organel specific expression
RYREPEATGMGY2	CATGCAT	0	3	0	1	0	0	1	0	0	0	1	0	6	RY repeat motif	Tissue/organel specific expression
RYREPEATLEGUMINBOX	CATGCAY	2	5	0	1	1	0	2	0	0	0	3	0	14	RY motif involved as seed storage protein	Tissue/organel specific expression
SEF1MOTIF	ATATTTAWW	0	1	3	0	1	1	1	0	3	2	0	0	12	“SEF1 (soybean embryo factor 1)” binding motif	Tissue/organel specific expression
SEF3MOTIFGM	AACCCA	3	0	4	1	1	0	1	1	0	1	1	0	13	SEF3 binding site"; Soybean (G.m.) consensus sequence found in the 5' upstream region of beta-conglycinin (7S globulin) gene; AACCCA(-27bp-)AACCCA; SEF=soybean embryo factor; SEF2; SEF3; SEF4	Tissue/organel specific expression
SEF4MOTIFGM7S	RTTTTTR	12	8	6	7	8	8	7	8	8	18	2	1	93	SEF4 binding site"; Soybean (G.m.) consensus sequence found in 5'upstream region (-199) of beta-conglycinin (7S globulin) gene (Gmg17.1); "Binding with SEF4 (soybean embryo factor 4)	Tissue/organel specific expression
TAAAGSTKST1	TAAAG	3	3	6	5	9	4	5	9	15	8	8	4	79	TAAAG motif found in promoter of Solanum tuberosum (S.t.) KST1; Target site for trans-acting StDof1 protein controlling guard cell-specific gene expression; KST1 gene encodes a K+ influx channel of guard cells	Tissue/organel specific expression
TGACGTVMAMY	TGACGT	0	1	0	0	0	1	1	1	0	1	0	0	5	TGACGT motif" found in the Vigna mungo (V.m.) alpha-Amylase (Amy) gene promoter; Located between -128 and -123; Required for high level expression of alpha-Amylase in the cotyledons of the germinated seeds	Tissue/organel specific expression
TGTCACACMCUCUMISIN	TGTCACA	2	2	0	0	1	0	1	0	0	1	0	0	7	Involved in fruit and seed specific expressions	Tissue/organel specific expression
UP1ATMSD	GGCCCAWWW	0	0	0	0	0	0	0	1	0	0	0	0	1	"Up1" motif found in 162 of the 1184 up-regulated genes after main stem decapitation in Arabidopsis	Tissue/organel specific expression
UP2ATMSD	AAACCCTA	0	0	0	0	1	0	1	0	1	0	0	0	3	"Up2" motif found in 193 of the 1184 up-regulated genes after main stem decapitation in Arabidopsis	Tissue/organel specific expression
XYLAT	ACAAAGAA	0	0	0	0	0	1	0	0	1	0	0	0	2	Cis-acting element found in the promoters of core xylem genes (Prashant et al., 2012)	Tissue/organel specific expression
	Tissue/organel specific expression	119	130	118	118	147	116	119	112	129	137	130	86
