# Supplementary material for: Identification of a Unique Genomic Region in Sweet Chestnut (Castanea sativa Mill.) That Controls Resistance to Asian Chestnut Gall Wasp Dryocosmus kuriphilus Yasumatsu
Source: Plants (Basel). 2024 May 14;13(10):1355. doi: 10.3390/plants13101355 (PMC11125237; doi:10.3390/plants13101355)
Supplement: Supplementary file 1 [file plants-13-01355-s001.zip › Gaudet_Table S1.xlsx]

## Sheet: CG_blast2go_table
SeqName	Description	Length	#Hits	e-Value	sim mean	#GO	GO IDs	GO Names	Enzyme Codes	Enzyme Names	InterPro IDs	InterPro GO IDs	InterPro GO Names
EVM0022418	rac-like GTP-binding protein RAC2	1147	20	3.14684e-137	92.87	15	P:GO:0007015; P:GO:0007163; P:GO:0007264; P:GO:0008360; P:GO:0030865; P:GO:0032956; F:GO:0003924; F:GO:0005525; F:GO:0019901; C:GO:0005634; C:GO:0005856; C:GO:0005886; C:GO:0005938; C:GO:0031410; C:GO:0042995	P:actin filament organization; P:establishment or maintenance of cell polarity; P:small GTPase mediated signal transduction; P:regulation of cell shape; P:cortical cytoskeleton organization; P:regulation of actin cytoskeleton organization; F:GTPase activity; F:GTP binding; F:protein kinase binding; C:nucleus; C:cytoskeleton; C:plasma membrane; C:cell cortex; C:cytoplasmic vesicle; C:cell projecti…	EC:3.6.1.15	Nucleoside-triphosphate phosphatase	PR00449 (PRINTS); SM00175 (SMART); SM00173 (SMART); IPR001806 (SMART); IPR005225 (TIGRFAM); IPR027417 (G3DSA:3.40.50.GENE3D); IPR001806 (PFAM); IPR003578 (PANTHER); PS51420 (PROSITE_PROFILES); IPR001806 (PROSITE_PROFILES); PS51419 (PROSITE_PROFILES); cd04133 (CDD); IPR027417 (SUPERFAMILY)	P:GO:0000902; P:GO:0006996; P:GO:0007010; P:GO:0007015; P:GO:0007163; P:GO:0007264; P:GO:0008360; P:GO:0009653; P:GO:0009987; P:GO:0016043; P:GO:0022603; P:GO:0030029; P:GO:0030036; P:GO:0030865; P:GO:0032502; P:GO:0032956; P:GO:0032970; P:GO:0033043; P:GO:0048856; P:GO:0050789; P:GO:0050793; P:GO:0050794; P:GO:0051128; P:GO:0051493; P:GO:0065007; P:GO:0065008; P:GO:0071840; P:GO:0097435; F:GO:00…	P:cell morphogenesis; P:organelle organization; P:cytoskeleton organization; P:actin filament organization; P:establishment or maintenance of cell polarity; P:small GTPase mediated signal transduction; P:regulation of cell shape; P:anatomical structure morphogenesis; P:cellular process; P:cellular component organization; P:regulation of anatomical structure morphogenesis; P:actin filament-based p…
EVM0029768	premnaspirodiene oxygenase-like	1635	20	0	88.74	5	F:GO:0004497; F:GO:0005506; F:GO:0016705; F:GO:0020037; C:GO:0016020	F:monooxygenase activity; F:iron ion binding; F:oxidoreductase activity, acting on paired donors, with incorporation or reduction of molecular oxygen; F:heme binding; C:membrane	EC:1.14	Acting on paired donors, with incorporation or reduction of molecular oxygen. The oxygen incorporated need not be derived from O(2)	IPR001128 (PRINTS); IPR002401 (PRINTS); IPR036396 (G3DSA:1.10.630.GENE3D); IPR001128 (PFAM); PTHR47953 (PANTHER); cd11072 (CDD); IPR036396 (SUPERFAMILY)	F:GO:0004497; F:GO:0005506; F:GO:0016705; F:GO:0020037	F:monooxygenase activity; F:iron ion binding; F:oxidoreductase activity, acting on paired donors, with incorporation or reduction of molecular oxygen; F:heme binding
EVM0006424	premnaspirodiene oxygenase-like	1341	20	0	72.76	4	F:GO:0004497; F:GO:0005506; F:GO:0016705; F:GO:0020037	F:monooxygenase activity; F:iron ion binding; F:oxidoreductase activity, acting on paired donors, with incorporation or reduction of molecular oxygen; F:heme binding	EC:1	Oxidoreductases	IPR002401 (PRINTS); IPR036396 (G3DSA:1.10.630.GENE3D); IPR001128 (PFAM); PTHR47953 (PANTHER); cd11072 (CDD); IPR036396 (SUPERFAMILY)	F:GO:0004497; F:GO:0005506; F:GO:0016705; F:GO:0020037	F:monooxygenase activity; F:iron ion binding; F:oxidoreductase activity, acting on paired donors, with incorporation or reduction of molecular oxygen; F:heme binding
EVM0016517	premnaspirodiene oxygenase-like	2196	20	0	90.01	5	F:GO:0004497; F:GO:0005506; F:GO:0016705; F:GO:0020037; C:GO:0016020	F:monooxygenase activity; F:iron ion binding; F:oxidoreductase activity, acting on paired donors, with incorporation or reduction of molecular oxygen; F:heme binding; C:membrane	EC:1.14	Acting on paired donors, with incorporation or reduction of molecular oxygen. The oxygen incorporated need not be derived from O(2)	IPR001128 (PRINTS); IPR002401 (PRINTS); IPR001128 (PFAM); IPR036396 (G3DSA:1.10.630.GENE3D); PTHR47953 (PANTHER); cd11072 (CDD); IPR036396 (SUPERFAMILY)	F:GO:0004497; F:GO:0005506; F:GO:0016705; F:GO:0020037	F:monooxygenase activity; F:iron ion binding; F:oxidoreductase activity, acting on paired donors, with incorporation or reduction of molecular oxygen; F:heme binding
EVM0024765	premnaspirodiene oxygenase-like	1035	20	1.4012e-141	72.73	5	F:GO:0004497; F:GO:0005506; F:GO:0016705; F:GO:0020037; C:GO:0016020	F:monooxygenase activity; F:iron ion binding; F:oxidoreductase activity, acting on paired donors, with incorporation or reduction of molecular oxygen; F:heme binding; C:membrane	EC:1	Oxidoreductases	IPR002401 (PRINTS); IPR001128 (PFAM); IPR036396 (G3DSA:1.10.630.GENE3D); PTHR47953 (PANTHER); IPR036396 (SUPERFAMILY)	F:GO:0004497; F:GO:0005506; F:GO:0016705; F:GO:0020037	F:monooxygenase activity; F:iron ion binding; F:oxidoreductase activity, acting on paired donors, with incorporation or reduction of molecular oxygen; F:heme binding
EVM0030586	uncharacterized protein LOC115973824	594	20	5.31845e-106	86.46						mobidb-lite (MOBIDB_LITE); mobidb-lite (MOBIDB_LITE)	no GO terms	no GO terms
EVM0032729	uncharacterized protein LOC112028970	981	20	0	79.67						IPR021109 (G3DSA:2.40.70.GENE3D); G3DSA:3.10.10.10 (GENE3D); PTHR33240 (PANTHER); cd01647 (CDD); cd00303 (CDD); IPR043502 (SUPERFAMILY)	no GO terms	no GO terms
EVM0024094	UDP-glycosyltransferase 87A1-like	714	20	5.55878e-111	93.53	1	F:GO:0008194	F:UDP-glycosyltransferase activity	EC:2.4	Glycosyltransferases	G3DSA:3.40.50.2000 (GENE3D); PTHR48047 (PANTHER); SSF53756 (SUPERFAMILY)	no GO terms	no GO terms
EVM0012956	premnaspirodiene oxygenase-like	1870	20	0	89.34	5	F:GO:0004497; F:GO:0005506; F:GO:0016705; F:GO:0020037; C:GO:0016020	F:monooxygenase activity; F:iron ion binding; F:oxidoreductase activity, acting on paired donors, with incorporation or reduction of molecular oxygen; F:heme binding; C:membrane	EC:1.14	Acting on paired donors, with incorporation or reduction of molecular oxygen. The oxygen incorporated need not be derived from O(2)	IPR001128 (PRINTS); IPR002401 (PRINTS); IPR001128 (PFAM); IPR036396 (G3DSA:1.10.630.GENE3D); PTHR47953 (PANTHER); cd11072 (CDD); IPR036396 (SUPERFAMILY)	F:GO:0004497; F:GO:0005506; F:GO:0016705; F:GO:0020037	F:monooxygenase activity; F:iron ion binding; F:oxidoreductase activity, acting on paired donors, with incorporation or reduction of molecular oxygen; F:heme binding
EVM0004300	UDP-glycosyltransferase 87A1-like	1771	20	0	90.68	1	F:GO:0008194	F:UDP-glycosyltransferase activity	EC:2.4	Glycosyltransferases	IPR002213 (PFAM); G3DSA:3.40.50.2000 (GENE3D); G3DSA:3.40.50.2000 (GENE3D); PTHR48047 (PANTHER); IPR002213 (CDD); SSF53756 (SUPERFAMILY)	F:GO:0008194	F:UDP-glycosyltransferase activity
EVM0013512	premnaspirodiene oxygenase-like	1518	20	0	82.42	5	F:GO:0004497; F:GO:0005506; F:GO:0016705; F:GO:0020037; C:GO:0016020	F:monooxygenase activity; F:iron ion binding; F:oxidoreductase activity, acting on paired donors, with incorporation or reduction of molecular oxygen; F:heme binding; C:membrane	EC:1.14	Acting on paired donors, with incorporation or reduction of molecular oxygen. The oxygen incorporated need not be derived from O(2)	IPR001128 (PRINTS); IPR002401 (PRINTS); IPR001128 (PFAM); IPR036396 (G3DSA:1.10.630.GENE3D); PTHR47953 (PANTHER); cd11072 (CDD); IPR036396 (SUPERFAMILY)	F:GO:0004497; F:GO:0005506; F:GO:0016705; F:GO:0020037	F:monooxygenase activity; F:iron ion binding; F:oxidoreductase activity, acting on paired donors, with incorporation or reduction of molecular oxygen; F:heme binding
EVM0016108	premnaspirodiene oxygenase-like	1521	20	0	86.91	5	F:GO:0004497; F:GO:0005506; F:GO:0016705; F:GO:0020037; C:GO:0016020	F:monooxygenase activity; F:iron ion binding; F:oxidoreductase activity, acting on paired donors, with incorporation or reduction of molecular oxygen; F:heme binding; C:membrane	EC:1.14	Acting on paired donors, with incorporation or reduction of molecular oxygen. The oxygen incorporated need not be derived from O(2)	IPR002401 (PRINTS); IPR001128 (PRINTS); IPR001128 (PFAM); IPR036396 (G3DSA:1.10.630.GENE3D); PTHR47953 (PANTHER); cd11072 (CDD); IPR036396 (SUPERFAMILY)	F:GO:0004497; F:GO:0005506; F:GO:0016705; F:GO:0020037	F:monooxygenase activity; F:iron ion binding; F:oxidoreductase activity, acting on paired donors, with incorporation or reduction of molecular oxygen; F:heme binding
